# Supplementary material for: Ecological not social factors explain brain size in cephalopods
Source: iScience. 2026 Jul 1;29(7):116324. doi: 10.1016/j.isci.2026.116324 (PMC13343137; doi:10.1016/j.isci.2026.116324)
Supplement: Data S1. All data and code needed to replicate analyses [file mmc2.zip]

Archive with 19 entries (18 files):
- Data S1/
- Data S1/cephdat.csv
- __MACOSX/Data S1/._cephdat.csv
- Data S1/dataprep_cephs.R
- __MACOSX/Data S1/._dataprep_cephs.R
- Data S1/consensus_analyses.R
- __MACOSX/Data S1/._consensus_analyses.R
- Data S1/decadat.csv
- __MACOSX/Data S1/._decadat.csv
- Data S1/cephtreeMCC.tree
- __MACOSX/Data S1/._cephtreeMCC.tree
- Data S1/Supplement Data 2 (brains).xlsx
- __MACOSX/Data S1/._Supplement Data 2 (brains).xlsx
- Data S1/Supplementary Data 3 (taxa list for phylogeny + genbank links).xlsx
- __MACOSX/Data S1/._Supplementary Data 3 (taxa list for phylogeny + genbank links).xlsx
- Data S1/st.cephdat.csv
- __MACOSX/Data S1/._st.cephdat.csv
- Data S1/variables for analysis with evidence.xlsx
- __MACOSX/Data S1/._variables for analysis with evidence.xlsx
