# Supplementary material for: Ecological not social factors explain brain size in cephalopods
Source: iScience. 2026 Jul 1;29(7):116324. doi: 10.1016/j.isci.2026.116324 (PMC13343137; doi:10.1016/j.isci.2026.116324)
Supplement: Data S1. All data and code needed to replicate analyses [file mmc2.zip › Data S1/cephdat.csv]

phy.species	depth_cat	habitat3	benthic	sociality.3	sociality.bin	depth.max	depth.min	depth.range	depth.mean	lat.range	lat.max	lat.min	lifespan.max	lifespan.min	matage.max	matage.min	defense.repertoire	foraging.repertoire	cog2	diet.breadth	predator.breadth	WoS	articles.read	CNS.1	ML.1	lifespan.mean	matage.mean	pos.latmean	eq.dist
Abdopus_aculeatus	1	2	1	2	0	10	0.00000001	10	5	0.5	-23	-23.5	365.3	365.3	NA	NA	6	5	3	NA	NA	1	2	178.5	45	365.3	NA	66.75	23.25
Abralia_veranyi	2	0	0	1	0	732	0.00000001	732	366	44	38	-6	NA	NA	NA	NA	2	NA	1	3	3	36	19	77.76	50	NA	NA	106	16
Abraliopsis_morisii	2	0	0	1	0	650	50	600	350	51	51	0	154	86	127	100	1	NA	NA	5	1	16	11	53.946	42	120	113.5	115.5	25.5
Alloteuthis_media	1	1	1	1	0	674	0.00000001	674	337	39	60	21	547.9	182.6	NA	NA	NA	NA	NA	5	4	35	25	184.46	70	365.25	NA	130.5	40.5
Alloteuthis_subulata	1	1	1	3	1	500	8	492	254	40	60	20	730.5	172	180	90	4	2	5	2	4	104	80	74.052	40	451.25	135	130	40
Amphitretus_pelagicus	4	0	0	1	0	2000	100	1900	1050	72	42	-30	NA	NA	NA	NA	2	1	1	NA	NA	7	2	9.4	32	NA	NA	96	6
Ancistroteuthis_lichtensteinii	4	0	0	1	0	1271	0.00000001	1271	635.5	115	60	-55	NA	NA	NA	NA	NA	NA	NA	2	3	19	12	189.224	160	NA	NA	92.5	2.5
Architeuthis_dux	4	0	0	1	0	900	200	700	550	120	70	-50	5113.5	365.3	422	294	NA	3	1	5	4	51	33	1766.6	1570	2739.4	358	100	10
Argonauta_argo	1	0	0	2	0	1500	0.00000001	1500	750	90	45	-45	NA	NA	NA	NA	5	3	2	3	5	103	45	121.66	50	NA	NA	90	0.00000001
Bathothauma_lyromma	3	0	0	1	0	2000	200	1800	1100	85	45	-40	NA	NA	NA	NA	NA	NA	NA	NA	1	7	5	46.4	165	NA	NA	92.5	2.5
Bathypolypus_bairdii	4	2	1	1	0	1545	20	1525	782.5	5	50	45	1095.8	1095.8	NA	NA	NA	2	1	NA	NA	6	6	193	89	1095.8	NA	137.5	47.5
Bathypolypus_sponsalis	4	2	1	1	0	1835	170	1665	1002.5	30	45	15	1461	365.3	517.4	121.8	NA	NA	NA	4	2	20	10	78.376	45	913.15	319.6	120	30
Bathyteuthis_abyssicola	4	0	0	1	0	4200	500	3700	2350	130	50	-80	NA	NA	NA	NA	NA	NA	1	NA	1	16	13	7	30	NA	NA	75	15
Bolitaena_pygmaea	3	0	0	1	0	1600	0.00000001	1600	800	88	45	-43	NA	NA	NA	NA	NA	NA	2	NA	2	2	2	28.8	75	NA	NA	91	1
Callistoctopus_macropus	1	2	1	1	0	242	10	232	126	32	45	13	NA	NA	NA	NA	5	2	1	1	1	63	21	116.4	NA	NA	NA	119	29
Chiroteuthis_veranii	4	0	0	3	1	978	332	646	655	130	65	-65	NA	NA	NA	NA	1	1	NA	3	5	29	19	50.2	68	NA	NA	90	0.00000001
Chtenopteryx_sicula	2	0	0	1	0	1200	150	1050	675	95	55	-40	NA	NA	NA	NA	NA	NA	NA	1	1	12	12	24.2	36	NA	NA	97.5	7.5
Cirroteuthis_muelleri	4	2	1	1	0	4854	500	4354	2677	31	83	52	NA	NA	NA	NA	NA	3	1	NA	1	8	7	12	75	NA	NA	157.5	67.5
Cirrothauma_murrayi	4	1	1	1	0	4850	1000	3850	2925	61	85	24	NA	NA	NA	NA	2	NA	NA	NA	NA	9	7	8.2	155	NA	NA	144.5	54.5
Cranchia_scabra	3	0	0	1	0	2000	0.00000001	2000	1000	81	44	-37	365.3	365.3	NA	NA	2	NA	NA	NA	3	19	14	138.8	125	365.3	NA	93.5	3.5
Discoteuthis_laciniosa	2	0	0	1	0	1000	100	900	550	19	33	14	NA	NA	NA	NA	NA	NA	NA	NA	1	1	1	97.6	51	NA	NA	113.5	23.5
Egea_inermis	3	0	0	1	0	2000	300	1700	1150	77	42	-35	NA	NA	NA	NA	NA	NA	NA	NA	NA	5	4	53.2	198	NA	NA	93.5	3.5
Eledone_cirrhosa	1	2	1	2	0	800	5	795	402.5	42	70	28	1095.8	426.1	700.1	167	2	6	2	6	5	230	182	394.68	110	760.95	433.55	139	49
Eledone_moschata	1	2	1	2	0	612	0.00000001	612	306	18	46	28	730.5	456.6	700.1	273.9	2	4	4	6	5	220	73	276.336	107	593.55	487	127	37
Enteroctopus_dofleini	1	2	1	1	0	1500	0.00000001	1500	750	36	66	30	1826.3	1095.8	1095.8	730.5	6	7	12	8	4	205	115	1338.8	NA	1461.05	913.15	138	48
Galiteuthis_armata	3	0	0	1	0	2500	500	2000	1500	26	-44	-70	NA	NA	NA	NA	NA	NA	NA	2	4	24	29	96.4	297	NA	NA	33	57
Gonatus_fabricii	3	0	0	3	1	3000	160	2840	1580	38	80	42	1095.8	365.3	1095.8	730.5	NA	NA	2	6	5	87	56	101.4	110	730.55	913.15	151	61
Grimalditeuthis_bonplandi	4	0	0	1	0	2046	600	1446	1323	85	45	-40	NA	NA	NA	NA	1	1	NA	3	3	5	5	27.8	67	NA	NA	92.5	2.5
Haliphron_atlanticus	3	1	1	1	0	6787	0.00000001	6787	3393.5	128	83	-45	NA	NA	NA	NA	2	2	2	3	4	38	27	160.2	NA	NA	NA	109	19
Hapalochlaena_fasciata	1	2	1	1	0	20	0.00000001	20	10	13	-24	-37	NA	NA	121.8	121.8	4	1	1	2	NA	10	11	54.9	36	NA	121.8	59.5	30.5
Helicocranchia_pfefferi	3	0	0	1	0	2000	2000	0.00000001	2000	25	35	10	NA	NA	NA	NA	NA	NA	NA	NA	NA	1	1	7.2	NA	NA	NA	112.5	22.5
Heteroteuthis_dispar	2	1	1	3	1	800	100	700	450	51	52	1	730.5	730.5	365.3	365.3	2	NA	NA	NA	5	36	26	42.642	20	730.5	365.3	116.5	26.5
Histioteuthis_miranda	4	1	1	1	0	1200	300	900	750	52	12	-40	730.5	730.5	NA	NA	NA	NA	NA	1	3	6	7	131.6	60	730.5	NA	76	14
Illex_coindetii	2	1	1	1	0	1100	0.00000001	1100	550	80	60	-20	547.875	182.625	285	120	NA	NA	1	4	4	143	161	447.888	164	365.25	202.5	110	20
Illex_illecebrosus	2	1	1	3	1	2510	18	2492	1264	41	66	25	365.3	115	92	88	5	7	5	5	4	251	160	198.4	162	240.15	90	135.5	45.5
Japetella_diaphana	3	0	0	1	0	2500	600	1900	1550	100	60	-40	NA	NA	NA	NA	1	NA	2	4	4	14	13	5.2	25	NA	NA	100	10
Joubiniteuthis_portieri	4	0	0	1	0	4000	0.00000001	4000	2000	70	40	-30	NA	NA	NA	NA	NA	NA	NA	NA	3	4	5	7	36	NA	NA	95	5
Leachia_atlantica	3	0	0	1	0	1879	200	1679	1039.5	83	45	-38	NA	NA	NA	NA	NA	NA	NA	NA	2	4	4	17.8	132	NA	NA	93.5	3.5
Loligo_forbesii	1	1	1	3	1	1000	5	995	502.5	43	63	20	NA	NA	570	249	NA	2	3	7	5	298	214	283.6	50	NA	409.5	131.5	41.5
Loligo_vulgaris	1	1	1	3	1	545	2	543	273.5	77	57	-20	1461	273.9	480	250	5	6	5	5	5	518	413	703.984	245	867.45	365	108.5	18.5
Lolliguncula_brevis	1	2	1	3	1	26.5	0.00000001	26.5	13.25	73	45	-28	365.3	48	200	200	6	5	6	4	4	115	110	30.8	75	206.65	200	98.5	8.5
Lycoteuthis_lorigera	2	0	0	1	0	1388	366	1022	877	40	-15	-55	386	131	334.8	299	NA	NA	NA	2	4	21	10	189.8	80	258.5	316.9	55	35
Macrotritopus_defilippi	1	2	1	1	0	1500	0.00000001	1500	750	38	68	30	1095.8	730.5	NA	NA	6	4	1	2	1	26	14	124.032	40	913.15	NA	139	49
Mastigoteuthis_agassizii	4	0	0	1	0	2250	500	1750	1375	110	60	-50	NA	NA	NA	NA	NA	1	NA	NA	1	3	3	28.6	60	NA	NA	95	5
Megalocranchia_oceanica	3	0	0	1	0	2000	100	1900	1050	106	53	-53	NA	NA	NA	NA	NA	NA	NA	NA	2	3	1	198.4	335	NA	NA	90	0.00000001
Neorossia_caroli	4	2	1	1	0	1744	40	1704	892	120	65	-55	730.5	365.3	NA	NA	NA	NA	NA	NA	2	19	16	21.4	60	547.9	NA	95	5
Neoteuthis_thielei	4	0	0	1	0	2000	448	1552	1224	125	70	-55	NA	NA	NA	NA	NA	NA	NA	NA	NA	1	1	18	23	NA	NA	97.5	7.5
Octopoteuthis_danae	4	0	0	1	0	1000	0.00000001	1000	500	36	32	-4	NA	NA	NA	NA	NA	NA	NA	NA	1	1	4	139.6	70	NA	NA	104	14
Octopus_bimaculatus	1	2	1	2	0	212	0.00000001	212	106	16	35	19	730.5	365.3	517.4	365.25	4	5	10	5	1	59	45	106.8	NA	547.9	441.325	117	27
Octopus_salutii	1	2	1	1	0	22	0.00000001	22	11	15	50	35	730.5	547.9	NA	NA	NA	NA	NA	3	1	18	13	229.06	84	639.2	NA	132.5	42.5
Octopus_vulgaris	1	2	1	1	0	800	25	775	412.5	90	53	-37	1461	60.9	1461	60.9	11	8	23	8	5	1561	1253	538.572	155	760.95	760.95	98	8
Ocythoe_tuberculata	1	0	0	1	0	317	0.00000001	317	158.5	122	62	-60	182.6	182.6	NA	NA	2	NA	1	4	6	31	18	264	NA	182.6	NA	91	1
Onychoteuthis_banksii	4	0	0	3	1	200	0.00000001	200	100	40	62	22	365.3	365.3	365.3	200	3	NA	NA	4	4	34	27	40.11	39	365.3	282.65	132	42
Pickfordiateuthis_pulchella	1	2	1	3	1	4000	0.00000001	4000	2000	52	28	-24	NA	NA	NA	NA	NA	NA	NA	NA	NA	9	5	9.2	21	NA	NA	92	2
Pteroctopus_tetracirrhus	3	2	1	1	0	20	0.00000001	20	10	49	45	-4	1095.8	365.3	730.5	547.9	NA	NA	NA	NA	2	22	15	283.528	92	730.55	639.2	110.5	20.5
Pterygioteuthis_giardi	2	0	0	1	0	1097	25	1072	561	95	45	-50	NA	NA	NA	NA	2	1	NA	NA	3	14	9	5.6	23	NA	NA	87.5	2.5
Pyroteuthis_margaritifera	2	0	0	1	0	2200	0.00000001	2200	1100	130	70	-60	NA	NA	NA	NA	2	NA	NA	3	2	17	10	48.888	40	NA	NA	95	5
Rossia_macrosoma	4	2	1	2	0	1500	0.00000001	1500	750	58	70	12	365.3	365.3	334.81294	213.06278	NA	NA	NA	3	4	52	26	192.808	77	365.3	273.93786	131	41
Sandalops_melancholicus	3	0	0	1	0	900	32	868	466	86	44	-42	NA	NA	NA	NA	NA	NA	NA	NA	1	7	6	34.2	112	NA	NA	91	1
Scaeurgus_unicirrhus	4	2	1	1	0	2000	0.00000001	2000	1000	74	45	-29	730.5	730.5	365.3	365.3	NA	NA	1	3	1	34	27	138.6	NA	730.5	365.3	98	8
Sepia_bandensis	1	2	1	2	0	800	30	770	415	30	19	-11	273.9	273.9	121.75	121.8	3	2	3	1	NA	6	8	312.1	60	273.9	121.775	94	4
Sepia_elegans	1	2	1	1	0	10	0.00000001	10	5	81	60	-21	578.3125	365.25	365.25	365.25	NA	NA	1	4	4	79	40	128.7	55	471.78125	365.25	109.5	19.5
Sepia_officinalis	1	2	1	1	0	600	20	580	310	46	62	16	1095.8	334.8	730.5	304.4	10	10	23	7	4	1392	922	433.236	185	715.3	517.45	129	39
Sepia_orbignyana	1	2	1	1	0	242	0.00000001	242	121	72	55	-17	547.875	365.25	304.375	182.625	NA	1	NA	6	3	56	22	245.344	80	456.5625	243.5	109	19
Sepia_plangon	1	2	1	2	0	550	15	535	282.5	24	-10	-34	304.375	304.375	NA	NA	2	NA	8	1	NA	9	9	872.5	107	304.375	NA	68	22
Sepietta_oweniana	1	2	1	2	0	83	1	82	42	59	71	12	273.9	182.6	182.625	121.7	3	1	2	6	5	50	33	72.168	33	228.25	913.1	131.5	41.5
Sepiola_affinis	1	2	1	2	0	1000	8	992	504	10	45	35	NA	NA	NA	NA	3	2	3	NA	NA	14	16	66.906	30	NA	NA	130	40
Sepiola_robusta	1	2	1	1	0	178	15	163	96.5	15	45	30	273.9375	182.625	NA	NA	3	1	1	1	NA	17	16	47.104	24	228.28125	NA	127.5	37.5
Sepiola_rondeletii	1	2	1	1	0	498	26	472	262	51	63	12	547.9	547.9	NA	NA	2	NA	NA	2	NA	34	13	58.89	27	547.9	NA	127.5	37.5
Sepioteuthis_lessoniana	1	1	1	3	1	100	0.00000001	100	50	99	52	-47	365.25	182.625	140	110	2	2	9	3	1	220	112	582.38	113	273.9375	125	92.5	2.5
Sepioteuthis_sepioidea	1	1	1	3	1	20	0.00000001	20	10	41	28	-13	487	365.3	182.6	182.6	11	6	8	2	1	74	58	261.2	150	426.15	182.6	97.5	7.5
Spirula_spirula	4	0	0	3	1	1000	100	900	550	95	53	-42	608.8	365.3	456.6	365.3	2	NA	NA	3	3	69	59	22.6	21	487.05	410.95	95.5	5.5
Taonius_pavo	3	0	0	1	0	2000	700	1300	1350	85	45	-40	NA	NA	NA	NA	1	NA	NA	NA	4	28	25	228.4	540	NA	NA	92.5	2.5
Teuthowenia_megalops	3	0	0	1	0	2700	40	2660	1370	43	74	31	1095.8	730.5	NA	NA	3	NA	NA	NA	4	18	15	260.8	265	913.15	NA	142.5	52.5
Todarodes_sagittatus	2	1	1	3	1	4595	0.00000001	4595	2297.5	90	77	-13	426.125	365	262	170	NA	NA	NA	4	4	149	90	780.624	290	395.5625	216	122	32
Todaropsis_eblanae	2	2	1	1	0	848	20	828	434	101	61	-40	365.25	213.0625	NA	NA	NA	NA	NA	4	5	92	63	481.954	148	289.15625	NA	100.5	10.5
Tremoctopus_violaceus	1	0	0	1	0	250	0.00000001	250	125	76	40	-36	730.5	730.5	NA	NA	4	2	2	4	3	56	23	332.008	71	730.5	NA	92	2
Vampyroteuthis_infernalis	4	0	0	1	0	3300	200	3100	1750	96	61	-35	2922	1095.8	NA	NA	5	2	NA	5	2	58	37	47	45	2008.9	NA	103	13
Vitreledonella_richardi	4	0	0	1	0	2005	50	1955	1027.5	130	70	-60	NA	NA	NA	NA	2	NA	1	NA	NA	6	3	16.6	66	NA	NA	95	5
