# Supplementary material for: Ecological not social factors explain brain size in cephalopods
Source: iScience. 2026 Jul 1;29(7):116324. doi: 10.1016/j.isci.2026.116324 (PMC13343137; doi:10.1016/j.isci.2026.116324)
Supplement: Data S1. All data and code needed to replicate analyses [file mmc2.zip › Data S1/decadat.csv]

phy.species	depth_cat	habitat3	benthic	sociality.3	sociality.bin	depth.max	depth.min	depth.range	depth.mean	lat.range	lifespan.max	lifespan.min	matage.max	matage.min	defense.repertoire	foraging.repertoire	cog2	diet.breadth	predator.breadth	WoS	articles.read	CNS.1	ML.1	lifespan.mean	matage.mean	pos.latmean	eq.dist	Superorder	Order	Family	Genus	Species	brain
Abralia_veranyi	2	0	0	1	0	-0.057	-1.227	0.098	-0.098	-0.191	NA	NA	NA	NA	-0.575	NA	-0.957	-0.127	0.236	0.252	0.046	-0.104	-0.49	NA	NA	0.101	0.232	Decapodiformes	Oegopsida	Enoploteuthidae	Abralia	Abralia veranyi	1
Abraliopsis_morisii	2	0	0	1	0	-0.137	0.758	0.036	-0.127	-0.019	-2.033	-1.882	-1.437	-1.189	-1.666	NA	NA	0.757	-1.54	-0.257	-0.325	-0.372	-0.699	-2.281	-1.551	0.453	0.343	Decapodiformes	Oegopsida	Enoploteuthidae	Abraliopsis	Abraliopsis morisii	1
Alloteuthis_media	1	1	1	1	0	-0.112	-1.227	0.072	-0.152	-0.331	-0.212	-0.819	NA	NA	NA	NA	NA	0.757	0.701	0.234	0.233	0.528	-0.088	-0.513	NA	0.954	0.453	Decapodiformes	Myopsida	Loliginidae	Alloteuthis	Alloteuthis media	1
Alloteuthis_subulata	1	1	1	3	1	-0.312	0.595	-0.027	-0.337	-0.302	0.2	-0.903	-0.945	-1.358	0.515	-0.317	0.742	-0.828	0.701	0.918	1.024	-0.14	-0.758	-0.177	-1.282	0.939	0.45	Decapodiformes	Myopsida	Loliginidae	Alloteuthis	Alloteuthis subulata	1
Ancistroteuthis_lichtensteinii	4	0	0	1	0	0.313	-1.227	0.272	0.264	0.927	NA	NA	NA	NA	NA	NA	NA	-0.828	0.236	-0.149	-0.266	0.546	0.902	NA	NA	-0.458	-0.21	Decapodiformes	Oegopsida	Onychoteuthidae	Ancistroteuthis	Ancistroteuthis lichtensteinii	1
Architeuthis_dux	4	0	0	1	0	0.082	0.881	0.084	0.169	0.977	2.992	0.16	0.257	0.539	NA	0.236	-0.957	0.757	0.701	0.471	0.422	2.18	3.635	2.688	0.23	-0.138	0.12	Decapodiformes	Oegopsida	Architeuthidae	Architeuthis	Architeuthis dux	1
Bathothauma_lyromma	3	0	0	1	0	0.617	0.881	0.382	0.624	0.575	NA	NA	NA	NA	NA	NA	NA	NA	-1.54	-0.775	-0.862	-0.482	0.939	NA	NA	-0.458	-0.21	Decapodiformes	Oegopsida	Cranchiidae	Bathothauma	Bathothauma lyromma	1
Bathyteuthis_abyssicola	4	0	0	1	0	1.114	0.962	0.609	1.121	1.07	NA	NA	NA	NA	NA	NA	-0.957	NA	-1.54	-0.257	-0.212	-1.865	-1.102	NA	NA	-1.319	0.216	Decapodiformes	Bathyteuthida	Bathyteuthidae	Bathyteuthis	Bathyteuthis abyssicola	1
Chiroteuthis_veranii	4	0	0	3	1	0.137	0.926	0.059	0.284	1.07	NA	NA	NA	NA	-1.666	-1.263	NA	-0.127	1.061	0.116	0.046	-0.424	-0.122	NA	NA	-0.57	-4.816	Decapodiformes	Oegopsida	Chiroteuthidae	Chiroteuthis	Chiroteuthis veranyi	1
Chtenopteryx_sicula	2	0	0	1	0	0.274	0.855	0.212	0.304	0.705	NA	NA	NA	NA	NA	NA	NA	-2.028	-1.54	-0.437	-0.266	-0.958	-0.884	NA	NA	-0.242	0.051	Decapodiformes	Bathyteuthida	Chtenopterygidae	Chtenopteryx	Chtenopteryx sicula	1
Cranchia_scabra	3	0	0	1	0	0.617	-1.227	0.415	0.561	0.519	-0.794	0.16	NA	NA	-0.575	NA	NA	NA	0.236	-0.149	-0.161	0.32	0.606	-0.512	NA	-0.414	-0.13	Decapodiformes	Oegopsida	Cranchiidae	Cranchia	Cranchia scabra	1
Discoteuthis_laciniosa	2	0	0	1	0	0.152	0.819	0.163	0.169	-1.168	NA	NA	NA	NA	NA	NA	NA	NA	-1.54	-1.996	-1.956	0.062	-0.467	NA	NA	0.382	0.323	Decapodiformes	Oegopsida	Cycloteuthidae	Discoteuthis	Discoteuthis laciniosa	1
Egea_inermis	3	0	0	1	0	0.617	0.917	0.364	0.653	0.46	NA	NA	NA	NA	NA	NA	NA	NA	NA	-0.986	-1.013	-0.382	1.157	NA	NA	-0.414	-0.13	Decapodiformes	Oegopsida	Cranchiidae	Egea	Egea inermis	1
Galiteuthis_armata	3	0	0	1	0	0.766	0.962	0.415	0.827	-0.803	NA	NA	NA	NA	NA	NA	NA	-0.828	0.701	-0.002	0.334	0.053	1.642	NA	NA	-4.688	0.534	Decapodiformes	Oegopsida	Cranchiidae	Galiteuthis	Galiteuthis armata	0
Gonatus_fabricii	3	0	0	3	1	0.888	0.861	0.526	0.861	-0.362	0.782	0.16	1.603	1.997	NA	NA	-0.225	1.073	1.061	0.806	0.781	0.09	0.453	0.589	1.681	1.553	0.551	Decapodiformes	Oegopsida	Gonatidae	Gonatus	Gonatus fabricii	1
Grimalditeuthis_bonplandi	4	0	0	1	0	0.632	0.978	0.313	0.745	0.575	NA	NA	NA	NA	-1.666	-1.263	NA	-0.127	0.236	-0.986	-0.862	-0.856	-0.14	NA	NA	-0.458	-0.21	Decapodiformes	Oegopsida	Chiroteuthidae	Grimalditeuthis	Grimalditeuthis bonplandi	1
Helicocranchia_pfefferi	3	0	0	1	0	0.617	1.085	-7.79	1.015	-0.849	NA	NA	NA	NA	NA	NA	NA	NA	NA	-1.996	-1.956	-1.844	NA	NA	NA	0.345	0.313	Decapodiformes	Oegopsida	Cranchiidae	Helicocranchia	Helicocranchia pfefferi	0
Heteroteuthis_dispar	2	1	1	3	1	0.003	0.819	0.084	0.038	-0.019	0.2	1.138	0.053	0.887	-0.575	NA	NA	NA	1.061	0.252	0.26	-0.544	-1.587	0.588	0.261	0.489	0.352	Decapodiformes	Sepiolida	Sepiolidae	Heteroteuthis	Heteroteuthis dispar	1
Histioteuthis_miranda	4	1	1	1	0	0.274	0.917	0.163	0.373	0.003	0.2	1.138	NA	NA	NA	NA	NA	-2.028	0.236	-0.872	-0.633	0.281	-0.272	0.588	NA	-1.264	0.2	Decapodiformes	Oegopsida	Histioteuthidae	Histioteuthis	Histioteuthis miranda	1
Illex_coindetii	2	1	1	1	0	0.216	-1.227	0.227	0.169	0.505	-0.212	-0.818	-0.297	-0.897	NA	NA	-0.957	0.371	0.701	1.117	1.5	1.176	0.931	-0.513	-0.653	0.253	0.285	Decapodiformes	Oegopsida	Ommastrephidae	Illex	Illex coindetii	1
Illex_illecebrosus	2	1	1	3	1	0.769	0.667	0.485	0.715	-0.273	-0.794	-1.471	-1.892	-1.394	0.866	1.392	0.742	0.757	0.701	1.47	1.496	0.581	0.917	-1.179	-1.91	1.109	0.481	Decapodiformes	Oegopsida	Ommastrephidae	Illex	Illex illecebrosus	1
Joubiniteuthis_portieri	4	0	0	1	0	1.081	-1.227	0.634	1.015	0.349	NA	NA	NA	NA	NA	NA	NA	NA	0.236	-1.126	-0.862	-1.865	-0.884	NA	NA	-0.349	-0.045	Decapodiformes	Oegopsida	Joubiniteuthidae	Joubiniteuthis	Joubiniteuthis portieri	1
Leachia_atlantica	3	0	0	1	0	0.575	0.881	0.36	0.587	0.548	NA	NA	NA	NA	NA	NA	NA	NA	-0.42	-1.126	-1.013	-1.182	0.672	NA	NA	-0.414	-0.13	Decapodiformes	Oegopsida	Cranchiidae	Leachia	Leachia atlantica	0
Loligo_forbesii	1	1	1	3	1	0.152	0.553	0.195	0.11	-0.218	NA	NA	0.681	0.273	NA	-0.317	0.203	1.339	1.061	1.578	1.693	0.842	-0.49	NA	0.438	0.986	0.459	Decapodiformes	Myopsida	Loliginidae	Loligo	Loligo forbesii	1
Loligo_vulgaris	1	1	1	3	1	-0.255	0.471	0.004	-0.288	0.46	1.195	-0.246	0.439	0.279	0.866	1.181	0.742	0.757	1.061	1.925	2.14	1.507	1.412	0.861	0.26	0.197	0.266	Decapodiformes	Myopsida	Loliginidae	Loligo	Loligo vulgaris	1
Lolliguncula_brevis	1	2	1	3	1	-2.281	-1.227	-0.948	-2.272	0.398	-0.794	-2.705	-0.796	-0.078	1.152	0.933	0.934	0.371	0.701	0.981	1.241	-0.781	-0.005	-1.417	-0.673	-0.2	0.081	Decapodiformes	Myopsida	Loliginidae	Lolliguncula	Lolliguncula brevis	1
Lycoteuthis_lorigera	2	0	0	1	0	0.372	0.934	0.203	0.475	-0.302	-0.715	-1.287	-0.07	0.566	NA	NA	NA	-0.828	0.701	-0.086	-0.39	0.548	0.072	-1.062	0.041	-2.591	0.418	Decapodiformes	Oegopsida	Lycoteuthidae	Lycoteuthis	Lycoteuthis lorigera	1
Mastigoteuthis_agassizii	4	0	0	1	0	0.696	0.962	0.373	0.77	0.875	NA	NA	NA	NA	NA	-1.263	NA	NA	-1.54	-1.307	-1.209	-0.836	-0.272	NA	NA	-0.349	-0.045	Decapodiformes	Oegopsida	Mastigoteuthidae	Mastigoteuthis	Mastigoteuthis agassizii	0
Megalocranchia_oceanica	3	0	0	1	0	0.617	0.819	0.399	0.593	0.832	NA	NA	NA	NA	NA	NA	NA	NA	-0.42	-1.307	-1.956	0.581	1.786	NA	NA	-0.57	-4.816	Decapodiformes	Oegopsida	Cranchiidae	Megalocranchia	Megalocranchia oceanica	0
Neorossia_caroli	4	2	1	1	0	0.525	0.738	0.365	0.486	0.977	0.2	0.16	NA	NA	NA	NA	NA	NA	-0.42	-0.149	-0.071	-1.048	-0.272	0.132	NA	-0.349	-0.045	Decapodiformes	Sepiolida	Sepiolidae	Neorossia	Neorossia caroli	1
Neoteuthis_thielei	4	0	0	1	0	0.617	0.952	0.335	0.694	1.024	NA	NA	NA	NA	NA	NA	NA	NA	NA	-1.996	-1.956	-1.174	-1.42	NA	NA	-0.242	0.051	Decapodiformes	Oegopsida	Neoteuthidae	Neoteuthis	Neoteuthis thielei	1
Octopoteuthis_danae	4	0	0	1	0	0.152	-1.227	0.197	0.107	-0.425	NA	NA	NA	NA	NA	NA	NA	NA	-1.54	-1.996	-1.013	0.324	-0.088	NA	NA	0.023	0.2	Decapodiformes	Oegopsida	Octopoteuthidae	Octopoteuthis	Octopoteuthis danae	1
Onychoteuthis_banksii	4	0	0	3	1	-0.927	-1.227	-0.311	-0.948	-0.302	-0.794	0.16	0.053	-0.078	0.062	NA	NA	0.371	0.701	0.216	0.285	-0.588	-0.788	-0.512	-0.136	1.001	0.462	Decapodiformes	Oegopsida	Onychoteuthidae	Onychoteuthis	Onychoteuthis banksii	1
Pickfordiateuthis_pulchella	1	2	1	3	1	1.081	-1.227	0.634	1.015	0.003	NA	NA	NA	NA	NA	NA	NA	NA	NA	-0.618	-0.862	-1.665	-1.529	NA	NA	-0.48	-0.264	Decapodiformes	Myopsida	Loliginidae	Pickfordiateuthis	Pickfordiateuthis pulchella	1
Pterygioteuthis_giardi	2	0	0	1	0	0.214	0.696	0.219	0.182	0.705	NA	NA	NA	NA	-0.575	-1.263	NA	NA	0.236	-0.34	-0.462	-2.028	-1.42	NA	NA	-0.686	-0.21	Decapodiformes	Oegopsida	Pyroteuthidae	Pterygioteuthis	Pterygioteuthis giardi	1
Pyroteuthis_margaritifera	2	0	0	1	0	0.681	-1.227	0.445	0.624	1.07	NA	NA	NA	NA	-0.575	NA	NA	-0.127	-0.42	-0.219	-0.39	-0.444	-0.758	NA	NA	-0.349	-0.045	Decapodiformes	Oegopsida	Pyroteuthidae	Pyroteuthis	Pyroteuthis margaritifera	1
Rossia_macrosoma	4	2	1	2	0	0.424	-1.227	0.324	0.373	0.13	-0.794	0.16	-0.069	0.023	NA	NA	NA	-0.127	0.701	0.483	0.26	0.56	0.026	-0.512	-0.185	0.97	0.456	Decapodiformes	Sepiolida	Sepiolidae	Rossia	Rossia macrosoma	1
Sandalops_melancholicus	3	0	0	1	0	0.082	0.718	0.152	0.061	0.589	NA	NA	NA	NA	NA	NA	NA	NA	-1.54	-0.775	-0.738	-0.705	0.475	NA	NA	-0.525	-0.429	Decapodiformes	Oegopsida	Cranchiidae	Sandalops	Sandalops melancholicus	1
Sepia_bandensis	1	2	1	2	0	0.003	0.712	0.114	-0.015	-0.637	-1.207	-0.246	-1.496	-0.873	0.062	-0.317	0.203	-2.028	NA	-0.872	-0.542	0.912	-0.272	-0.97	-1.442	-0.392	-0.098	Decapodiformes	Sepiida	Sepiidae	Sepia	Sepia bandensis	1
Sepia_elegans	1	2	1	1	0	-2.934	-1.227	-1.256	-2.911	0.519	-0.135	0.16	0.053	0.887	NA	NA	-0.957	0.371	0.701	0.745	0.553	0.264	-0.376	-0.106	0.261	0.234	0.279	Decapodiformes	Sepiida	Sepiidae	Sepia	Sepia elegans	1
Sepia_officinalis	1	2	1	1	0	-0.19	0.676	0.025	-0.206	-0.139	0.782	0.037	1.031	0.595	1.956	1.878	2.352	1.339	0.701	2.545	2.687	1.152	1.076	0.555	0.801	0.907	0.444	Decapodiformes	Sepiida	Sepiidae	Sepia	Sepia officinalis	1
Sepia_orbignyana	1	2	1	1	0	-0.799	-1.227	-0.251	-0.823	0.382	-0.212	0.16	-0.204	-0.224	NA	-1.263	NA	1.073	0.236	0.529	0.146	0.736	0.072	-0.158	-0.368	0.216	0.273	Decapodiformes	Sepiida	Sepiidae	Sepia	Sepia orbignyana	1
Sepia_plangon	1	2	1	2	0	-0.249	0.651	-0.001	-0.267	-0.897	-1.055	-0.097	NA	NA	-0.575	NA	1.237	-2.028	NA	-0.618	-0.462	1.664	0.42	-0.802	NA	-1.721	0.308	Decapodiformes	Sepiida	Sepiidae	Sepia	Sepia plangon	1
Sepietta_oweniana	1	2	1	2	0	-1.516	0.41	-0.592	-1.516	0.15	-1.207	-0.819	-0.924	-0.874	0.062	-1.263	-0.225	1.073	1.061	0.458	0.422	-0.159	-0.988	-1.259	1.681	0.986	0.459	Decapodiformes	Sepiolida	Sepiolidae	Sepietta	Sepietta oweniana	1
Sepiola_affinis	1	2	1	2	0	0.152	0.595	0.194	0.112	-1.915	NA	NA	NA	NA	0.062	-0.317	0.203	NA	NA	-0.34	-0.071	-0.214	-1.102	NA	NA	0.939	0.45	Decapodiformes	Sepiolida	Sepiolidae	Sepiola	Sepiola affinis	1
Sepiola_robusta	1	2	1	1	0	-1.005	0.651	-0.375	-0.971	-1.444	-1.207	-0.818	NA	NA	0.062	-1.263	-0.957	-2.028	NA	-0.219	-0.071	-0.471	-1.369	-1.259	NA	0.859	0.435	Decapodiformes	Sepiolida	Sepiolidae	Sepiola	Sepiola robusta	1
Sepiola_rondeletii	1	2	1	1	0	-0.315	0.699	-0.04	-0.317	-0.019	-0.212	0.732	NA	NA	-0.575	NA	NA	-0.828	NA	0.216	-0.212	-0.307	-1.228	0.132	NA	0.859	0.435	Decapodiformes	Sepiolida	Sepiolidae	Sepiola	Sepiola rondeletii	1
Sepioteuthis_lessoniana	1	1	1	3	1	-1.391	-1.227	-0.529	-1.402	0.753	-0.794	-0.818	-1.299	-1.036	-0.575	-0.317	1.362	-0.127	-1.54	1.388	1.253	1.368	0.486	-0.969	-1.401	-0.458	-0.21	Decapodiformes	Myopsida	Loliginidae	Sepioteuthis	Sepioteuthis lessoniana	1
Sepioteuthis_sepioidea	1	1	1	3	1	-2.47	-1.227	-1.037	-2.457	-0.273	-0.381	0.16	-0.925	-0.224	2.106	1.181	1.237	-0.828	-1.54	0.704	0.805	0.782	0.825	-0.268	-0.814	-0.242	0.051	Decapodiformes	Myopsida	Loliginidae	Sepioteuthis	Sepioteuthis sepioidea	1
Spirula_spirula	4	0	0	3	1	0.152	0.819	0.163	0.169	0.705	-0.061	0.16	0.368	0.887	-0.575	NA	NA	-0.127	0.236	0.66	0.817	-1.008	-1.529	-0.055	0.444	-0.327	-0.023	Decapodiformes	Spirulida	Spirulidae	Spirula	Spirula spirula	1
Taonius_pavo	3	0	0	1	0	0.617	0.992	0.279	0.758	0.575	NA	NA	NA	NA	-1.666	NA	NA	NA	0.701	0.094	0.233	0.684	2.358	NA	NA	-0.458	-0.21	Decapodiformes	Oegopsida	Cranchiidae	Taonius	Taonius pavo	1
Teuthowenia_megalops	3	0	0	1	0	0.818	0.738	0.505	0.767	-0.218	0.782	1.138	NA	NA	0.062	NA	NA	NA	0.701	-0.183	-0.114	0.781	1.506	0.943	NA	1.315	0.515	Decapodiformes	Oegopsida	Cranchiidae	Teuthowenia	Teuthowenia megalops	1
Todarodes_sagittatus	2	1	1	3	1	1.174	-1.227	0.677	1.106	0.642	-0.573	0.159	-0.415	-0.339	NA	NA	NA	0.371	0.701	1.143	1.104	1.583	1.614	-0.386	-0.553	0.678	0.397	Decapodiformes	Oegopsida	Ommastrephidae	Todarodes	Todarodes sagittatus	1
Todaropsis_eblanae	2	2	1	1	0	0.042	0.676	0.137	0.014	0.776	-0.794	-0.601	NA	NA	NA	NA	NA	0.371	1.061	0.841	0.862	1.23	0.809	-0.884	NA	-0.118	0.131	Decapodiformes	Oegopsida	Ommastrephidae	Todaropsis	Todaropsis eblanae	1
