# Supplementary material for: Ecological not social factors explain brain size in cephalopods
Source: iScience. 2026 Jul 1;29(7):116324. doi: 10.1016/j.isci.2026.116324 (PMC13343137; doi:10.1016/j.isci.2026.116324)
Supplement: Data S1. All data and code needed to replicate analyses [file mmc2.zip › Data S1/cephtreeMCC.tree]

#NEXUS
[R-package APE, Wed Apr 10 08:48:52 2024]
BEGIN TAXA;
	DIMENSIONS NTAX = 79;
	TAXLABELS
		Abdopus_aculeatus
		Abralia_veranyi
		Abraliopsis_morisii
		Alloteuthis_media
		Alloteuthis_subulata
		Amphitretus_pelagicus
		Ancistroteuthis_lichtensteinii
		Architeuthis_dux
		Argonauta_argo
		Bathothauma_lyromma
		Bathypolypus_bairdii
		Bathypolypus_sponsalis
		Bathyteuthis_abyssicola
		Bolitaena_pygmaea
		Callistoctopus_macropus
		Chiroteuthis_veranii
		Chtenopteryx_sicula
		Cirroteuthis_muelleri
		Cirrothauma_murrayi
		Cranchia_scabra
		Discoteuthis_laciniosa
		Egea_inermis
		Eledone_cirrhosa
		Eledone_moschata
		Enteroctopus_dofleini
		Galiteuthis_armata
		Gonatus_fabricii
		Grimalditeuthis_bonplandi
		Haliphron_atlanticus
		Hapalochlaena_fasciata
		Helicocranchia_pfefferi
		Heteroteuthis_dispar
		Histioteuthis_miranda
		Illex_coindetii
		Illex_illecebrosus
		Japetella_diaphana
		Joubiniteuthis_portieri
		Leachia_atlantica
		Loligo_forbesii
		Loligo_vulgaris
		Lolliguncula_brevis
		Lycoteuthis_lorigera
		Macrotritopus_defilippi
		Mastigoteuthis_agassizii
		Megalocranchia_oceanica
		Neorossia_caroli
		Neoteuthis_thielei
		Octopoteuthis_danae
		Octopus_bimaculatus
		Octopus_salutii
		Octopus_vulgaris
		Ocythoe_tuberculata
		Onychoteuthis_banksii
		Pickfordiateuthis_pulchella
		Pteroctopus_tetracirrhus
		Pterygioteuthis_giardi
		Pyroteuthis_margaritifera
		Rossia_macrosoma
		Sandalops_melancholicus
		Scaeurgus_unicirrhus
		Sepia_bandensis
		Sepia_elegans
		Sepia_officinalis
		Sepia_orbignyana
		Sepia_plangon
		Sepietta_oweniana
		Sepiola_affinis
		Sepiola_robusta
		Sepiola_rondeletii
		Sepioteuthis_lessoniana
		Sepioteuthis_sepioidea
		Spirula_spirula
		Taonius_pavo
		Teuthowenia_megalops
		Todarodes_sagittatus
		Todaropsis_eblanae
		Tremoctopus_violaceus
		Vampyroteuthis_infernalis
		Vitreledonella_richardi
	;
END;
BEGIN TREES;
	TRANSLATE
		1	Abdopus_aculeatus,
		2	Abralia_veranyi,
		3	Abraliopsis_morisii,
		4	Alloteuthis_media,
		5	Alloteuthis_subulata,
		6	Amphitretus_pelagicus,
		7	Ancistroteuthis_lichtensteinii,
		8	Architeuthis_dux,
		9	Argonauta_argo,
		10	Bathothauma_lyromma,
		11	Bathypolypus_bairdii,
		12	Bathypolypus_sponsalis,
		13	Bathyteuthis_abyssicola,
		14	Bolitaena_pygmaea,
		15	Callistoctopus_macropus,
		16	Chiroteuthis_veranii,
		17	Chtenopteryx_sicula,
		18	Cirroteuthis_muelleri,
		19	Cirrothauma_murrayi,
		20	Cranchia_scabra,
		21	Discoteuthis_laciniosa,
		22	Egea_inermis,
		23	Eledone_cirrhosa,
		24	Eledone_moschata,
		25	Enteroctopus_dofleini,
		26	Galiteuthis_armata,
		27	Gonatus_fabricii,
		28	Grimalditeuthis_bonplandi,
		29	Haliphron_atlanticus,
		30	Hapalochlaena_fasciata,
		31	Helicocranchia_pfefferi,
		32	Heteroteuthis_dispar,
		33	Histioteuthis_miranda,
		34	Illex_coindetii,
		35	Illex_illecebrosus,
		36	Japetella_diaphana,
		37	Joubiniteuthis_portieri,
		38	Leachia_atlantica,
		39	Loligo_forbesii,
		40	Loligo_vulgaris,
		41	Lolliguncula_brevis,
		42	Lycoteuthis_lorigera,
		43	Macrotritopus_defilippi,
		44	Mastigoteuthis_agassizii,
		45	Megalocranchia_oceanica,
		46	Neorossia_caroli,
		47	Neoteuthis_thielei,
		48	Octopoteuthis_danae,
		49	Octopus_bimaculatus,
		50	Octopus_salutii,
		51	Octopus_vulgaris,
		52	Ocythoe_tuberculata,
		53	Onychoteuthis_banksii,
		54	Pickfordiateuthis_pulchella,
		55	Pteroctopus_tetracirrhus,
		56	Pterygioteuthis_giardi,
		57	Pyroteuthis_margaritifera,
		58	Rossia_macrosoma,
		59	Sandalops_melancholicus,
		60	Scaeurgus_unicirrhus,
		61	Sepia_bandensis,
		62	Sepia_elegans,
		63	Sepia_officinalis,
		64	Sepia_orbignyana,
		65	Sepia_plangon,
		66	Sepietta_oweniana,
		67	Sepiola_affinis,
		68	Sepiola_robusta,
		69	Sepiola_rondeletii,
		70	Sepioteuthis_lessoniana,
		71	Sepioteuthis_sepioidea,
		72	Spirula_spirula,
		73	Taonius_pavo,
		74	Teuthowenia_megalops,
		75	Todarodes_sagittatus,
		76	Todaropsis_eblanae,
		77	Tremoctopus_violaceus,
		78	Vampyroteuthis_infernalis,
		79	Vitreledonella_richardi
	;
	TREE * UNTITLED = [&R] ((((((((((1:35.53422238,((49:15.89982048,51:15.89982048):10.62089524,50:26.52071571):9.013506668):3.823333352,30:39.35755573):3.014540209,((15:24.1063729,(55:20.70783833,60:20.70783833):3.39853457):15.88544698,43:39.99181988):2.380276067):12.05366908,((11:11.32661309,12:11.32661309):27.84369119,25:39.17030427):15.25546075):10.12791797,((9:38.67000937,52:38.67000937):22.8835…
END;
