# Supplementary material for: Ecological not social factors explain brain size in cephalopods
Source: iScience. 2026 Jul 1;29(7):116324. doi: 10.1016/j.isci.2026.116324 (PMC13343137; doi:10.1016/j.isci.2026.116324)
Supplement: Data S1. All data and code needed to replicate analyses [file mmc2.zip › Data S1/Supplement Data 2 (brains).xlsx]

## Sheet: Comparable data
Species name	Total CNS volume_1	Total CNS volume_2	Total CNS volume_3	Mantle length_1 (brain size specific)	Mantle length_2 (brain size specific)	Mantle length_3 (brain size specific)	Optic lobe (Wirz, 1959, Table V)	CNS volume mm3 (without optic lobe) "plus grand" (Wirz, 1959)	CNS volume mm3 (without optic lobe) "plus petit" (Wirz, 1959)	CNS volume mm3 (including optic lobe) "plus grand" (Wirz, 1959)	CNS volume mm3 (including optic lobe) "plus petit" (Wirz, 1959)	CNS mantle length "plus grand" (Wirz, 1959)	CNS mantle length "plus petit" (Wirz, 1959)	Brain Data Source	Notes on brain data
Abdopus capricornicus	178.5	118.7	118.2	45	39	38								C22-C22-C22
Abralia veranyi	77.76	70.416		50	42		332	18	16.3	77.76	70.416	50	42	W-W
Abraliopsis morisii	53.946	41.8	42.282	42	32	31	386	11.1	8.7	53.946	42.282	42	31	W-MY-W	NY cites MY slightly wrong for the optic lobe, which MY writes as 32 mm^3, not 33 mm^3
Alloteuthis media	184.46	131.56	87.2	70	55	60	360	40.1	28.6	184.46	131.56	70	55	W-W-MY	Alloteuthis media is not mentioned in Nixon and Young (2003)
Alloteuthis subulata	74.052	41.14		40	32		384	15.3	8.5	74.052	41.14	40	32	W-W	In addition to Wirz data, NY (Table 2.6) has lobe proportions for this species
Amphitretus pelagicus	9.4			32										NY	Maddock and Young (1987) does not include ML, but Nixon & Young (2003) does
Ancistroteuthis lichtensteinii	189.224	154.938		160	98		334	43.6	35.7	189.224	154.938	160	98	W-W
Architeuthis dux	1766.6			1570										MY	In Nixon and Young (2003) the specimen is listed as Architeuthis sp. even though it is listed as Architeuthis dux by Maddok and Young (1987). TB found that Architeuthis sp. is generally cited as synonymous with A. dux (see e.g. Fonseca et al., 2020, https://doi.org/10.1093/gigascience/giz152) and genetic analyses "strongly suggest" that there is one global species (Winkelmann et al., 2013, https:…
Argonauta argo	121.66	86.548	34.6	50	40		208	39.5	28.1	121.66	86.548	50	40	W-W-MY
Bathothauma lyromma	46.4			165										MY
Bathypolypus bairdii	193			89										MY	Reported for synonym Benthoctopus piscatorum in MY. Muus (2002) determined that Benthoctopus piscatorum (Verrill, 1879) is a junior synonym for Bathypolypus bairdii.
Bathypolypus sponsalis	78.376	51.992	38	45	30	25	94	40.4	26.8	78.376	51.992	45	30	W-W-MY
Bathyteuthis abyssicola	7			30										NY	Maddock and Young (1987) merely writes the genus, which is why Nixon and Young (2003) is referenced here
Bolitaena pygmaea	28.8			75										NY	In Nixon & Young (2003), the species is reported as Eledonella pygmaea, which in Catalogue of Life and WoRMS is reported as a synonym for Bolitaena pygmaea
Callistoctopus macropus	116.4													MY	In Maddock and Young (1987) and Nixon & Young (2003), the species is reported as Octopus macropus, which in Catalogue of Life and WoRMS is reported as a synonym for Callistoctopus macropus
Chiroteuthis veranii	50.2			68										MY
Chtenopteryx sicula	24.2			36										MY
Cirroteuthis muelleri	12			75										MY	In Maddock and Young (1987) and Nixon and Young (2003) it is mentioned as Cirroteuthis sp. Cirroteuthis muelleri is the only species in the genus, which is why Cirroteuthis sp.= Cirroteuthis muelleri.
Cirrothauma murrayi	8.2			155										MY
Cranchia scabra	138.8			125										MY
Discoteuthis laciniosa	97.6			51										MY
Egea inermis	53.2			198										MY
Eledone cirrhosa	394.68	187.44		110	66		164	149.5	71	394.68	187.44	110	66	W-W
Eledone moschata	276.336	150.252	59.2	107	66		128	121.2	65.9	276.336	150.252	107	66	W-W-MY
Enteroctopus dofleini	1338.8													MY	In Maddock and Young (1987) and Nixon & Young (2003), the species is reported as Octopus dofleini, which is an older name for Enteroctopus dofleini (Catalogue of Life, WoRMS, Jereb et al., 2014)
Galiteuthis glacialis	96.4			297										MY
Gonatus fabricii	101.4			110										MY
Grimalditeuthis bonplandi	27.8			67										MY
Haliphron atlanticus	160.2													MY	In Maddock and Young (1987) and Nixon & Young (2003), the species is reported as Alloposus mollis, which in Catalogue of Life and WoRMS is reported as a synonym for Haliphron atlanticus
Hapalochlaena fasciata	54.9	49.7		36	28									C22-C22
Helicocranchia papillata	7.2													MY
Heteroteuthis dispar	42.642	29.394	12.6	20	16	11	314	10.3	7.1	42.642	29.394	20	16	W-W-MY
Histioteuthis miranda	131.6			60										MY
Illex coindetii	447.888	197.532		164	80		272	120.4	53.1	447.888	197.532	164	80	W-W
Illex illecebrosus	198.4			162										MY
Japetella diaphana	5.2			25										NY	Maddock and Young (1987) merely writes the genus, which is why Nixon and Young (2003) is referenced here
Joubiniteuthis portieri	7			36										MY
Leachia dislocata	17.8			132										NY	Maddock and Young (1987) does not include ML, which is why Nixon and Young (2003) are referenced
Loligo forbesii	283.6			50										MY
Loligo vulgaris	703.984	447.488		245	166		268	191.3	121.6	703.984	447.488	245	166	W-W
Lolliguncula brevis	30.8			75										MY
Lycoteuthis lorigera	189.8			80										MY	In Maddock and Young (1987) the species is listed under its synonym Lycoteuthis diadema (see Catalogue of Life and WoRMS) . In Nixon and Young (2003) they write Lycoteuthis lorigera
Macrotritopus defilippi	124.032	76.976	36.4	40	25		172	45.6	28.3	124.032	76.976	40	25	W-W-MY	In Maddock and Young (1987), Nixon and Young (2003), and Wirz (1959), the species is reported as Octopus defilippi, which in Catalogue of Life and WoRMS is reported as a synonym for Macrotritopus defilippi
Mastigoteuthis schmidti	28.6			60										MY
Megalocranchia maxima	198.4			335										MY	In Maddock and Young (1987) and Nixon & Young (2003) the specimen is listed as Megalocranchia sp. TB have found that the (sub-)species seem to be distinguished primarily based on their geographic distribution (e.g., for the species listed in Jeber & Roper, diagnostic features are shared and each refer to the "generic" features). The data has been added to this species, as this is the most researc…
Neorossia caroli	21.4			60										MY
Neoteuthis thielei	18			23										MY	In Maddock and Young (1987) Nixon and Young (2003) it is mentioned as Neoteuthis sp. Neoteuthis thielei is the only species in the genus, which is why Neoteuthis sp.= Neoteuthis thielei.
Octopoteuthis danae	139.6			70										MY
Octopus bimaculatus	106.8													MY
Octopus salutii	229.06	184.6	154.44	84		65	160	88.1	59.4	229.06	154.44	84	65	W-MY-W
Octopus vulgaris (all subspecies)	538.572	239.316	171.6	155	80	80	122	242.6	107.8	538.572	239.316	155	80	W-W-MY
Ocythoe tuberculata	264	101.108	93.058		44	42	222	31.4	28.9	101.108	93.058	44	42	MY-W-W
Onychoteuthis banksii	40.11	15.8		39	68		282	10.5		40.11		39		W-MY	Weird that the almost double lenght specimen in NY has a brain size much smaller than reported in W
Pickfordiateuthis pulchella	9.2			21										MY
Pteroctopus tetracirrhus	283.528	217.892	21.6	92	70		144	116.2	89.3	283.528	217.892	92	70	W-W-MY
Pterygioteuthis giardi	5.6			23										MY
Pyroteuthis margaritifera	48.888	43.848	19.4	40	32	24	404	9.7	8.7	48.888	43.848	40	32	W-W-MY
Rossia macrosoma	192.808	128.436		77	51		208	62.6	41.7	192.808	128.436	77	51	W-W
Sandalops melancholicus	34.2			112										MY	In Maddock and Young (1987) and Nixon and Young (2003) it is mentioned as Sandalops sp. Sandalops melancholicus is the only species in the genus, which is why Sandalops sp.= Sandalops melancholicus
Scaeurgus unicirrhus	138.6	136.25	110.25		62	50	150	54.5	44.1	136.25	110.25	62	50	MY-W-W
Sepia bandensis	312.1			60										M	Mantle length of the eight specimens were not measured but estimated to be around 6 cm (pers. comm.).
Sepia elegans	128.7	115.632		55	49		296	32.5	29.2	128.7	115.632	55	49	W-W
Sepia officinalis	433.236	396.2	144.096	185	80	70	216	137.1	45.6	433.236	144.096	185	70	W-MY-W
Sepia orbignyana	245.344	207.196		80	62		274	65.6	55.4	245.344	207.196	80	62	W-W
Sepia plangon	872.5	386.3	455.62	107	72.9	71.1								C23-C23-C23
Sepietta oweniana	72.168	44.268		33	23		272	19.4	11.9	72.168	44.268	33	23	W-W
Sepiola affinis	66.906	30.996		30	19		278	17.7	8.2	66.906	30.996	30	19	W-W
Sepiola robusta	47.104	32.016		24	20		268	12.8	8.7	47.104	32.016	24	20	W-W
Sepiola rondeletii	58.89	36.27	18.2	27	21	23	290	15.1	9.3	58.89	36.27	27	21	W-W-MY
Sepioteuthis lessoniana	582.385			113										C20	Used Squid 5 in Table S1, since this is the adult
Sepioteuthis sepioidea	261.2			150										MY
Spirula spirula	22.6			21										MY
Taonius pavo	228.4			540										MY
Teuthowenia megalops	260.8			265										MY
Todarodes sagittatus	780.624	631.152		290	235		332	180.7	146.1	780.624	631.152	290	235	W-W	In Wirz (1959), the species is reported as Ommatostrephes sagittatus, which in Catalogue of Life and WoRMS is reported as a synonym for Todarodes sagittatus
Todaropsis eblanae	481.954	334.4		148	106		318	115.3	80	481.954	334.4	148	106	W-W
Tremoctopus violaceus	332.008	158.4	24.44	71		15	276	88.3	6.5	332.008	24.44	71	15	W-MY-W	The smallest brain data from Wirz is for a male. It's quite a bit smaller than the other two estimates, due to the extreme sexual dimorphism in this species.
Vampyroteuthis infernalis	47			45										MY
Vitreledonella richardi	16.6			66										NY	Maddock and Young (1987) merely writes the genus, which is why Nixon and Young (2003) is referenced here
