# Supplementary material for: Ecological not social factors explain brain size in cephalopods
Source: iScience. 2026 Jul 1;29(7):116324. doi: 10.1016/j.isci.2026.116324 (PMC13343137; doi:10.1016/j.isci.2026.116324)
Supplement: Data S1. All data and code needed to replicate analyses [file mmc2.zip › Data S1/Supplementary Data 3 (taxa list for phylogeny + genbank links).xlsx]

## Sheet: taxa and topology references
brain_taxa	Superorder	Order	Family	sister on current tree	source	substitute species on genetic phylogeny
Alloteuthis_media	Decapodiformes	Myopsida	Loliginidae	Alloteuthis_subulata	anderson2000
Alloteuthis_subulata	Decapodiformes	Myopsida	Loliginidae	Alloteuthis_media	anderson2000
Loligo_forbesii	Decapodiformes	Myopsida	Loliginidae	Loligo_vulgaris	lindgren2012
Loligo_vulgaris	Decapodiformes	Myopsida	Loliginidae	Loligo_forbesii	lindgren2012
Lolliguncula_brevis	Decapodiformes	Myopsida	Loliginidae	Pickfordiateuthis_pulchella	andersonmarian2020
Sepioteuthis_sepioidea	Decapodiformes	Myopsida	Loliginidae	Sepioteuthis_lessoniana	sales2013, anderson2000
Sepioteuthis_lessoniana	Decapodiformes	Myopsida	Loliginidae	Sepioteuthis_sepioidea	sales2013
Pickfordiateuthis_pulchella	Decapodiformes	Myopsida	Loliginidae	Lolliguncula_brevis	andersonmarian2020
Architeuthis_dux	Decapodiformes	Oegopsida	Architeuthidae	Neoteuthis_thielei	lindgren2012, fernández-alvarez2022
Chiroteuthis_veranii	Decapodiformes	Oegopsida	Chiroteuthidae	Grimalditeuthis_bonplandi	lindgren2012, fernández-alvarez2022
Grimalditeuthis_bonplandi	Decapodiformes	Oegopsida	Chiroteuthidae	Chiroteuthis_veranyi	lindgren2012, fernández-alvarez2022
Cranchia_scabra	Decapodiformes	Oegopsida	Cranchiidae	Leachia_dislocata	lindgren2012
Teuthowenia_megalops	Decapodiformes	Oegopsida	Cranchiidae	Taonius_pavo	lindgren2012
Bathothauma_lyromma	Decapodiformes	Oegopsida	Cranchiidae	Teuthowenia_megalops	fernández-alvarez2022
Egea_inermis	Decapodiformes	Oegopsida	Cranchiidae	Megalocranchia_maxima	sanchez2018, fernández-alvarez2022
Galiteuthis_glacialis	Decapodiformes	Oegopsida	Cranchiidae	Helicocranchia_papillata	sanchez2018	Galiteuthis_armata
Helicocranchia_papillata	Decapodiformes	Oegopsida	Cranchiidae	Galiteuthis_glacialis	sanchez2018	Helicocranchia_pfefferi
Leachia_dislocata	Decapodiformes	Oegopsida	Cranchiidae	Cranchia_scabra	sanchez2018	Leachia_atlantica
Megalocranchia_maxima	Decapodiformes	Oegopsida	Cranchiidae	Egea_inermis	sanchez2018, fernández-alvarez2022	Megalocranchia_oceanica
Sandalops_melancholicus	Decapodiformes	Oegopsida	Cranchiidae	Taonius_pavo	evans2018; judkins2022
Taonius_pavo	Decapodiformes	Oegopsida	Cranchiidae	Sandalops_melancholicus	lindgren2012
Discoteuthis_laciniosa	Decapodiformes	Oegopsida	Cycloteuthidae	(Abraliopsis_morisii...Chiroteuthis_veranyi)	fernández-alvarez2022
Abraliopsis_morisii	Decapodiformes	Oegopsida	Enoploteuthidae	Abralia_veranyi	fernández-alvarez2022
Abralia_veranyi	Decapodiformes	Oegopsida	Enoploteuthidae	Abraliopsis_morisii	fernández-alvarez2022
Gonatus_fabricii	Decapodiformes	Oegopsida	Gonatidae	Onychoteuthis_banksii	lindgren2012
Histioteuthis_miranda	Decapodiformes	Oegopsida	Histioteuthidae	Architeuthis_dux...Onychoteuthis_banksii)	lindgren2012
Joubiniteuthis_portieri	Decapodiformes	Oegopsida	Joubiniteuthidae	Mastigoteuthis_schmidti	lindgren2012, sanchez2018, fernández-alvarez2022
Lycoteuthis_lorigera	Decapodiformes	Oegopsida	Lycoteuthidae	Pyroteuthis_margaritifera	fernández-alvarez2022
Mastigoteuthis_schmidti	Decapodiformes	Oegopsida	Mastigoteuthidae	Joubiniteuthis_portieri	lindgren2012, sanchez2018, fernández-alvarez2022	Mastigoteuthis_agassizii
Neoteuthis_thielei	Decapodiformes	Oegopsida	Neoteuthidae	Architeuthis_dux	lindgren2012, fernández-alvarez2022
Octopoteuthis_danae	Decapodiformes	Oegopsida	Octopoteuthidae	(Chiroteuthis_veranyi...Joubiniteuthis_portieri)	fernández-alvarez2022
Illex_illecebrosus	Decapodiformes	Oegopsida	Ommastrephidae	Illex_coindetii	fernández-alvarez2022
Illex_coindetii	Decapodiformes	Oegopsida	Ommastrephidae	Illex_illecebrosus	fernández-alvarez2022
Todaropsis_eblanae	Decapodiformes	Oegopsida	Ommastrephidae	(Illex_illecebrosus,Illex_coindetii)	fernández-alvarez2022
Todarodes_sagittatus	Decapodiformes	Oegopsida	Ommastrephidae	(Illex_illecebrosus,Illex_coindetii), Todaropsis_eblanae	fernández-alvarez2022
Onychoteuthis_banksii	Decapodiformes	Oegopsida	Onychoteuthidae	Gonatus_fabricii	lindgren2012
Ancistroteuthis_lichtensteinii	Decapodiformes	Oegopsida	Onychoteuthidae	Histioteuthis_miranda	fernández-alvarez2022
Pterygioteuthis_giardi_hoylei	Decapodiformes	Oegopsida	Pyroteuthidae	(Gonatus_fabricii, Onychoteuthis_banksii)	lindgren2012
Pyroteuthis_margaritifera	Decapodiformes	Oegopsida	Pyroteuthidae	Lycoteuthis_lorigera	fernández-alvarez2022
Idiosepius_paradoxus	Decapodiformes	Idiosepida	Idiosepiidae	(Neorossia...Loligo)	andersonlindgren2021
Sepia_officinalis	Decapodiformes	Sepiida	Sepiidae	Sepia_orbignyana, Sepia_elegans	lindgren2012
Sepia_bandensis	Decapodiformes	Sepiida	Sepiidae	Sepia_plangon	lupse2023
Sepia_plangon	Decapodiformes	Sepiida	Sepiidae	Sepia_bandensis	lupse2023
Sepia_elegans	Decapodiformes	Sepiida	Sepiidae	Sepia_orbignyana	lupse2023
Sepia_orbignyana	Decapodiformes	Sepiida	Sepiidae	Sepia_elegans	lupse2023
Neorossia_caroli	Decapodiformes	Sepiolida	Sepiolidae	Rossia_macrosoma	sanchez2021
Sepietta_oweniana	Decapodiformes	Sepiolida	Sepiolidae	Sepietta_obscura	sanchez2021
Sepiola_rondeleti	Decapodiformes	Sepiolida	Sepiolidae	(Sepietta_obscura, Sepietta_oweniana)	sanchez2021
Sepiola_affinis	Decapodiformes	Sepiolida	Sepiolidae	Sepiola_robusta, Sepiola_rondeleti	sanchez2021
Sepiola_robusta	Decapodiformes	Sepiolida	Sepiolidae	Sepiola_rondeleti, Sepiola_affinis	sanchez2021
Rossia_macrosoma	Decapodiformes	Sepiolida	Sepiolidae	Neorossia_caroli	sanchez2021
Heteroteuthis_dispar	Decapodiformes	Sepiolida	Sepiolidae	(Neorossia_caroli, Rossia_macrosoma)	sanchez2021
Spirula_spirula	Decapodiformes	Spirulida	Spirulidae	Bathyteuthida + Oegopsida	lindgren2012
Bathyteuthis_abyssicola	Decapodiformes	Bathyteuthida	Bathyteuthidae	Chtenopteryx_sicula	lindgren2012
Chtenopteryx_sicula	Decapodiformes	Bathyteuthida	Chtenopterygidae	Bathyteuthis_abyssicola	lindgren2012
Vampyroteuthis_infernalis	Octopodiformes	Vampyromorpha	Vampyroteuthidae	Cirrothauma_murrayi...Haliphron_atlanticus	lindgren2012
Cirroteuthis_muelleri	Octopodiformes	Octopoda (Cirrata)	Cirroteuthidae	Cirrothauma_murrayi	sanchez2018
Cirrothauma_murrayi	Octopodiformes	Octopoda (Cirrata)	Cirroteuthidae	Cirroteuthis_muelleri	lindgren2012
Haliphron_atlanticus	Octopodiformes	Octopoda (Incirrata)	Alloposidae	Tremoctopus_violaceus	lindgren2012
Tremoctopus_violaceus	Octopodiformes	Octopoda (Incirrata)	Tremoctopodidae	Haliphron_atlanticus	lindgren2012
Bolitaena_pygmaea	Octopodiformes	Octopoda (Incirrata)	Amphitretidae/Bolitaenidae	Japetella_diaphana	lindgren2012
Japetella_diaphana	Octopodiformes	Octopoda (Incirrata)	Amphitretidae/Bolitaenidae	Bolitaena_pygmaea	lindgren2012
Vitreledonella_richardi	Octopodiformes	Octopoda (Incirrata)	Amphitretidae	Amphitretus_pelagicus	lindgren2012
Amphitretus_pelagicus	Octopodiformes	Octopoda (Incirrata)	Amphitretidae	Vitreledonella_richardi	sanchez2018
Argonauta_argo	Octopodiformes	Octopoda (Incirrata)	Argonautidae	Ocythoe_tuberculata	sanchez2018
Ocythoe_tuberculata	Octopodiformes	Octopoda (Incirrata)	Ocythoidae	Argonauta_argo	sanchez2018
Bathypolypus_sponsalis	Octopodiformes	Octopoda (Incirrata)	Bathypolypodidae	Bathypolypus_bairdii	strugnell2013
Bathypolypus_bairdii	Octopodiformes	Octopoda (Incirrata)	Bathypolypodidae	Bathypolypus_sponsalis	strugnell2013
Eledone_cirrhosa	Octopodiformes	Octopoda (Incirrata)	Eledonidae	Eledone_moschata	lindgren2012
Eledone_moschata	Octopodiformes	Octopoda (Incirrata)	Eledonidae	Eledone_cirrhosa	lindgren2012
Enteroctopus_dofleini	Octopodiformes	Octopoda (Incirrata)	Enteroctopodidae	Argonauta...Scaergus	lindgren2012
Callistoctopus_macropus	Octopodiformes	Octopoda (Incirrata)	Octopodidae	Macrotritopus_defilippi, Scaeurgus_unicirrhus	strugnell2013
Hapalochlaena_fasciata	Octopodiformes	Octopoda (Incirrata)	Octopodidae	Abdopus_capricornicus, (Octopus_bimaculatus...vulgaris)	strugnell2013
Macrotritopus_defilippi	Octopodiformes	Octopoda (Incirrata)	Octopodidae	Callistoctopus_macropus, Scaeurgus_unicirrhus	strugnell2013
Octopus_cyanea	Octopodiformes	Octopoda (Incirrata)	Octopodidae	(Octopus_vulgaris, Octopus_salutii, Octopus_bimaculatus)	taite2023
Octopus_bimaculatus	Octopodiformes	Octopoda (Incirrata)	Octopodidae	Octopus_vulgaris, Octopus_salutii	taite2023; sánchez-márquez2023
Octopus_vulgaris	Octopodiformes	Octopoda (Incirrata)	Octopodidae	Octopus_salutii, Octopus_bimaculatus	taite2023; sánchez-márquez2023
Scaeurgus_unicirrhus	Octopodiformes	Octopoda (Incirrata)	Octopodidae	Callistoctopus_macropus, Macrotritopus_defilippi	strugnell2013
Octopus_salutii	Octopodiformes	Octopoda (Incirrata)	Octopodidae	Octopus_vulgaris, Octopus_bimaculatus	sánchez-márquez2023
Pteroctopus_tetracirrhus	Octopodiformes	Octopoda (Incirrata)	Octopodidae	Scaeurgus_unicirrhus	taite2023; sánchez-márquez2023
Abdopus_capricornicus	Octopodiformes	Octopoda (Incirrata)	Octopodidae	Hapalochlaena...Octopus	strugnell2013	Abdopus_aculeatus

## Sheet: complete sources
lindgren2012	(fig.1) Lindgren, Annie R., Molly S. Pankey, Frederick G. Hochberg, and Todd H. Oakley. “A Multi-Gene Phylogeny of Cephalopoda Supports Convergent Morphological Evolution in Association with Multiple Habitat Shifts in the Marine Environment.” BMC Evolutionary Biology 12, no. 1 (July 28, 2012): 129. https://doi.org/10.1186/1471-2148-12-129.
fernández-alvarez2022	(fig.3) Fernández-Álvarez, Fernando Á, Morag Taite, Michael Vecchione, Roger Villanueva, and A Louise Allcock. “A Phylogenomic Look into the Systematics of Oceanic Squids (Order Oegopsida).” Zoological Journal of the Linnean Society 194, no. 4 (April 11, 2022): 1212–35. https://doi.org/10.1093/zoolinnean/zlab069.
sanchez2018	(fig.1) Sanchez, Gustavo, Davin H.E. Setiamarga, Surangkana Tuanapaya, Kittichai Tongtherm, Inger E. Winkelmann, Hannah Schmidbaur, Tetsuya Umino, et al. “Genus-Level Phylogeny of Cephalopods Using Molecular Markers: Current Status and Problematic Areas.” PeerJ 6 (February 12, 2018): e4331. https://doi.org/10/gfzks6.
sanchez2021	(fig.2) Sanchez, G., Fernández-Álvarez, F.Á., Taite, M. et al. Phylogenomics illuminates the evolution of bobtail and bottletail squid (order Sepiolida). Commun Biol 4, 819 (2021). https://doi.org/10.1038/s42003-021-02348-y
strugnell2013	(fig. 5) Strugnell, J.M., Norman, M.D., Vecchione, M. et al. The ink sac clouds octopod evolutionary history. Hydrobiologia 725, 215–235 (2014). https://doi.org/10.1007/s10750-013-1517-6
anderson2000	Anderson, Frank E. “Phylogenetic Relationships among Loliginid Squids (Cephalopoda: Myopsida) Based on Analyses of Multiple Data Sets.” Zoological Journal of the Linnean Society 130, no. 4 (2000): 603–33. https://doi.org/10.1111/j.1096-3642.2000.tb02203.x.
andersonmarian2020	(fig.1) Anderson, Frank E., and José Eduardo AR Marian. "The grass squid Pickfordiateuthis pulchella is a paedomorphic loliginid." Molecular phylogenetics and evolution 147 (2020): 106801. https://doi.org/10.1016/j.ympev.2020.106801
evans2018	Evans, A. (2018). A Systematic Review of the Squid Family Cranchiidae (Cephalopoda: Oegopsida) in the Pacific Ocean [Auckland University of Technology]. https://hdl.handle.net/10292/11934
judkins2022	Judkins, H., Rose-Mann, L., Lindgren, A., Taite, M., Bush, S., & Vecchione, M. (2022). A newly discovered Helicocranchia species (Cephalopoda: Cranchiidae: Taoniinae) in the northern Gulf of Mexico. Bulletin of Marine Science, 98(3), 419–430. https://doi.org/10.5343/bms.2021.0048
lupse2023	Lupše, N., Reid, A., Taite, M., Kubodera, T., & Allcock, A. L. (2023). Cuttlefishes (Cephalopoda, Sepiidae): the bare bones—an hypothesis of relationships. Marine Biology, 170(8), 93. https://doi.org/10.1007/s00227-023-04195-3
sánchez-márquez2023	Sánchez-Márquez, A., Navarro, J., Kaliontzopoulou, A. et al. Unravelling the phylogenetic and ecological drivers of beak shape variability in cephalopods. Rev Fish Biol Fisheries 33, 221–239 (2023). https://doi.org/10.1007/s11160-022-09744-5
taite2023	Taite, M., Fernández-Álvarez, F. Á., Braid, H. E., Bush, S. L., Bolstad, K., Drewery, J., Mills, S., Strugnell, J. M., Vecchione, M., Villanueva, R., Voight, J. R., & Allcock, A. L. (2023). Genome skimming elucidates the evolutionary history of Octopoda. Molecular Phylogenetics and Evolution, 182, 107729. https://doi.org/10.1016/j.ympev.2023.107729
sales2013	Sales, J. B. de L., Shaw, P. W., Haimovici, M., Markaida, U., Cunha, D. B., Ready, J., Figueiredo-Ready, W. M. B., Schneider, H., & Sampaio, I. (2013). New molecular phylogeny of the squids of the family Loliginidae with emphasis on the genus Doryteuthis Naef, 1912: Mitochondrial and nuclear sequences indicate the presence of cryptic species in the southern Atlantic Ocean. Molecular Phylogenetics…

## Sheet: GenBank
taxid	Species	COI	X16S_rRNA	RHO	X12S_rRNA	X18S_rRNA	28S_rRNA	notes/substitution
515833	Abdopus_aculeatus	HM104254	HM104244	HM104287	HM104234.1	-	-	No data for A. capricornicus, substituting aculeatus
2718909	Abraliopsis_morisii	MT223363.1	https://www.ncbi.nlm.nih.gov/nuccore/NC_082331.1?from=18497&to=19804&report=fasta&strand=2	-	https://www.ncbi.nlm.nih.gov/nuccore/NC_082331.1?from=5277&to=6186&report=fasta&strand=2	-	-
559535	Abralia_veranyi	MW125287	EU735259.1	-	-	EU735279	EU735351
549391	Alloteuthis_media	EU668083	EU668126	EU668034	-	-	-
54069	Alloteuthis_subulata	EU668098	EU668141	EU668058	-	-	-
168639	Amphitretus_pelagicus	AF377965.1	https://www.ncbi.nlm.nih.gov/nuccore/NC_068867.1?from=13666&to=15028&report=fasta&strand=2	-	https://www.ncbi.nlm.nih.gov/nuccore/NC_068867.1?from=15080&to=16025&report=fasta&strand=2	-	-
256136	Architeuthis_dux	LC055431.1	https://www.ncbi.nlm.nih.gov/nuccore/FJ429092.1?from=18065&to=19471&report=fasta&strand=2	-	https://www.ncbi.nlm.nih.gov/nuccore/FJ429092.1?from=5407&to=6322&report=fasta&strand=2	AY557482.1	-
559553	Ancistroteuthis_lichtensteinii	MH570432.1	EU735242.1	-	-	EU735300.1	EU735335.1
294695	Argonauta_argo	AB191273.1	GU288519	-	AB191122.1	ON156548.1	ON524398
638792	Bathypolypus_bairdii	OK489470.1	-	-	-	-	-
2053948	Bathothauma_lyromma	MT223245.1	https://www.ncbi.nlm.nih.gov/nuccore/NC_082330.1?from=18471&to=19754&report=fasta&strand=2	-	https://www.ncbi.nlm.nih.gov/nuccore/NC_082330.1?from=5250&to=6154&report=fasta&strand=2	-	MW233739.1
102865	Bathypolypus_sponsalis	EF016329	EF016338	GQ226024	EF016348.1	OP151115.1	OP161136
61693	Bathyteuthis_abyssicola	AF000030.1	EU735199	AY617057.1	AY616958.1	AY557483.1	AY557568.1
257541	Callistoctopus_macropus	MN933633	AJ616310	MN946381	-	-	-
61709	Bolitaena_pygmaea	MG591257	https://www.ncbi.nlm.nih.gov/nuccore/NC_069995.1?from=9575&to=10880&report=fasta&strand=2	AY545180	AY545094.1	ON156549	ON524397
61696	Chiroteuthis_veranii	AF000032.1	EU735246.1	-	KX783211.1	-	EU735338.1
61699	Chtenopteryx_sicula	AF000033.1	AY293660.1	-	AY293630.1	EU735270.1	AY293698.1
202430	Cirroteuthis_muelleri	https://www.ncbi.nlm.nih.gov/nuccore/ON367802.1?from=1&to=1533&report=fasta	AF487284.1	-	https://www.ncbi.nlm.nih.gov/nuccore/ON367802.1?from=11003&to=12000&report=fasta&strand=2	ON156534.1	ON524388
61702	Cirrothauma_murrayi	AF000034.1	AF487282.1	-	https://www.ncbi.nlm.nih.gov/nuccore/ON367801.1?from=11008&to=11980&report=fasta&strand=2	AY557456.1	AY557545.1
61704	Cranchia_scabra	AF000035	EU735202	AY617061.1	AY616962.1	AY557487.1	AY557571.1
61690	Discoteuthis_laciniosa	AF000037.1	EU735205.1	-	-	MW233759	MW233723
6641	Eledone_moschata	KP693816.1	AJ252764	-	-	-	-
267067	Enteroctopus_dofleini	GU802397.1	AY545109	AY545174	AB191121.1		-
2749106	Egea_inermis	OQ755064	https://www.ncbi.nlm.nih.gov/nuccore/MW255566.1?report=fasta&from=18639&to=19170	-	https://www.ncbi.nlm.nih.gov/nuccore/MW255566.1?report=fasta&from=5372&to=5773	OQ747082	MW233726
102876	Eledone_cirrhosa	KM517894.1	MG999648	HM104292.1	AY616946.1	AY557467.1	AY557556.1
559540	Galiteuthis_armata	EU735396.1	https://www.ncbi.nlm.nih.gov/nuccore/NC_082327.1?from=18467&to=19770&report=fasta&strand=2	-	https://www.ncbi.nlm.nih.gov/nuccore/NC_082327.1?from=5246&to=6160&report=fasta&strand=2	EU735307.1	EU735337.1	No data for G. glacialis, substuting armata
93047	Gonatus_fabricii	AF131873.1	EU735210	-	AY681006.1	MW233758.1	MW233722.1
264556	Hapalochlaena_fasciata	JN790685	OK135742	-	https://www.ncbi.nlm.nih.gov/nuccore/MT497543.1?from=13437&to=14382&report=fasta&strand=2	-	-
2855461	Helicocranchia_pfefferi	GU145078.1	AF110099.2	-	-	OK663495.1	-	No data for H. papillata, substituting pfefferi
78431	Grimalditeuthis_bonplandi	MG591286.1	EU735226	-	-	MW233773.1	MW233737.1
168648	Haliphron_atlanticus	AF377964.1	AY616971	AY617040	AY616942.1	AY557460.1	AY557549.1
294707	Idiosepius_paradoxus	AB191288	AB191137	-	AB191148.1	-	-
6629	Illex_illecebrosus	DQ373923	AB270948	-	-	MW204273.1	-
70250	Heteroteuthis_dispar	MW261935.1	https://www.ncbi.nlm.nih.gov/nuccore/MW470866.1?from=9905&to=11275&report=fasta&strand=2	-	https://www.ncbi.nlm.nih.gov/nuccore/MW470866.1?from=11276&to=12204&report=fasta&strand=2	LC597601.1	LC597648.1
215436	Histioteuthis_miranda	MK185933.1	EU735255.1	-	-	EU735290.1	EU735348.1
109628	Illex_coindetii	KM517902.1	EU735218.1	AY617062.1	AY616963.1	AY557509.1	AY557593.1
61718	Japetella_diaphana	AY545192	AJ252766	AY545179	AY545093.1	AY557463.1	AY557552.1
6622	Loligo_vulgaris	KF854075	KF854037	KF854113	AB699272.1	AJ606939.1	-
78435	Lolliguncula_brevis	KF854141	KF854132	KF854149	AY616867.1	-	-
61721	Joubiniteuthis_portieri	KX783193.1	EU201153.1	-	EU201142.1	MW233779.1	MW233743.1
2447876	Macrotritopus_defilippi	MW125082.1	MG010500.1	MN946384.1	https://www.ncbi.nlm.nih.gov/nuccore/MZ264859.1?from=13491&to=14462&report=fasta&strand=2	OK663490	-
283047	Leachia_atlantica	KF369200.1	EU735203.1	-	-	AY557488.1	MW233730.1	No data for L. dislocata, substituting atlantica
6618	Loligo_forbesii	KF854078	KF854040	KF854116	AY545099.1	KP136810.1	AJ310247.1
93046	Lycoteuthis_lorigera	AF131874.1	EU735257.1	-	-	EU735304.1	EU735349.1
1346166	Mastigoteuthis_agassizii	KC860965.1	EU201158.1	-	KC861186	AY557504.1	AY557588.1	No data for M. schmidti, substituting agassizii
2785538	Megalocranchia_oceanica	https://www.ncbi.nlm.nih.gov/nuccore/MW255576.1?report=fasta&from=2005&to=2658	https://www.ncbi.nlm.nih.gov/nuccore/MW255576.1?report=fasta&from=18625&to=19154	-	https://www.ncbi.nlm.nih.gov/nuccore/MW255576.1?report=fasta&from=5356&to=5752	MW233772	MW233736.1	No data for M. maxima, substituting oceanica
37652	Octopus_bimaculatus	KT335828.1	KY985122.1	KT335846	https://www.ncbi.nlm.nih.gov/nuccore/KT581981.1?from=13587&to=14446&report=fasta&strand=2	-	-
411453	Neorossia_caroli	MW261922.1	EF057734.1	-	https://www.ncbi.nlm.nih.gov/nuccore/NC_065640.1?from=11266&to=12193&report=fasta&strand=2	LC597604	LC597624.1
6645	Octopus_vulgaris	KJ605279.1	MG999657	MN946394	AB191119.1	FJ617439	-
283059	Neoteuthis_thielei	AY557540.1	EU735215.1	-	-	MW233765	MW233729
392296	Onychoteuthis_banksii	AB264121.1	MH570471.1	-	-	EU735296.1	-
2714764	Pickfordiateuthis_pulchella	-	MN244979.1	MN244981.1	-	-	-
34525	Octopus_cyanea	AB430534	AJ252782	-	AB191129.1	-	AJ310244.1
215446	Octopoteuthis_danae	EU735402.1	EU735266.1	-	-	EU735313	EU735356.1
106396	Octopus_salutii	KC894940.1	AJ390323.1	-	https://www.ncbi.nlm.nih.gov/nuccore/OP235419.1?from=11026&to=11914&report=fasta&strand=2	OP151117.1	OP161138
2678297	Sandalops_melancholicus	MK185981.1	-	-	-	-	-
83533	Scaeurgus_unicirrhus	HM104263.1	HM104248	HM104298	HM104242.1	OP151118	-
1736054	Sepia_bandensis	OP825050	OP851598	-	OP851648	-	-
283371	Ocythoe_tuberculata	KY947106.1	GU288520.1	-	GU288528.1	AY557464.1	AY557553.1
2731759	Pteroctopus_tetracirrhus	MT415947.1	https://www.ncbi.nlm.nih.gov/nuccore/OP235420.1?from=9575&to=10941&report=fasta&strand=2	-	https://www.ncbi.nlm.nih.gov/nuccore/OP235420.1?from=11052&to=11897&report=fasta&strand=2	OP151116.1	OP161137.1
638795	Sepiola_rondeletii	AY293720	AY293671	-	AY293645.1	-	-
78423	Sepioteuthis_sepioidea	KF854085	KF854047	KF854123	-	-	-
559549	Pterygioteuthis_giardi_hoylei	GU145064.1	EU735262.1	-	-	EU735309.1	EU735353.1
283053	Pyroteuthis_margaritifera	AY557535.1	EU735209.1	-	-	AY557496.1	MW233740.1
279102	Teuthowenia_megalops	AY617064.1	AY616984	AY617060	AY616961.1	-	-
102883	Tremoctopus_violaceus	AF377978.1	AJ252767	AY545167.1	AY545081.1	-	-
34533	Rossia_macrosoma	KM517936.1	https://www.ncbi.nlm.nih.gov/nuccore/NC_065642.1?from=9904&to=11271&report=fasta&strand=2	AY617050.1	AY616953.1	KP136820.1	LC597625.1
61754	Vitreledonella_richardi	AF000072.2	AY545112.1	AY545178.1	AY545092.1	-	-
34527	Sepia_elegans	KM517939.1	AY377630.1	-	AY293633.1	AF120507.1	AY293687.1
6610	Sepia_officinalis	AJ583491	EU735191	AF000947	AB699277.1	AY557471	AY557560.1
34529	Sepia_orbignyana	https://www.ncbi.nlm.nih.gov/nuccore/NC_069188.1?from=1&to=1533&report=fasta	https://www.ncbi.nlm.nih.gov/nuccore/NC_069188.1?from=4301&to=5572&report=fasta&strand=2	-	AM087983.1	OP151119.1	OP161140.1
70319	Sepietta_oweniana	KM517942.1	AY293675.1	-	AY293649.1	LC597618	LC597630.1
70192	Sepiola_affinis	AY293716.1	EU735193.1	-	AY293641.1	LC597622.1	AY293697.1
70197	Sepiola_robusta	AY293719.1	AY293670.1	-	AY293644.1	LC597621.1	LC597634.1
349057	Sepia_plangon	-	-	-	AM087986.1	-	-
34570	Sepioteuthis_lessoniana	KF019371.1	LC121074.1	AY616918.1	AB699304.1	AY557480.1	AY557566.1
34541	Spirula_spirula	JQ412176.1	X79574	AY545183	AY293631.1	AY557476.1	AY557563.1
559551	Taonius_pavo	EU735381.1	EU735245.1	-	-	EU735276.1	MW233733.1
200939	Todarodes_sagittatus	MK579852.1	AF521967.1	-	-	MW233748	MW233712
109630	Todaropsis_eblanae	KM517971.1	AY616988.1	AY617063.1	AY616964.1	KP136817.1	MW233714.1
55288	Vampyroteuthis_infernalis	https://www.ncbi.nlm.nih.gov/nuccore/AB266515.1?from=1&to=780&report=fasta	AY545101	AY545163	AY545077.1	KY387929.1	AH012197.2
