# Supplementary material for: Ecological not social factors explain brain size in cephalopods
Source: iScience. 2026 Jul 1;29(7):116324. doi: 10.1016/j.isci.2026.116324 (PMC13343137; doi:10.1016/j.isci.2026.116324)
Supplement: Data S1. All data and code needed to replicate analyses [file mmc2.zip › Data S1/st.cephdat.csv]

phy.species	depth_cat	habitat3	benthic	sociality.3	sociality.bin	depth.max	depth.min	depth.range	depth.mean	lat.range	lifespan.max	lifespan.min	matage.max	matage.min	defense.repertoire	foraging.repertoire	cog2	diet.breadth	predator.breadth	WoS	articles.read	CNS.1	ML.1	lifespan.mean	matage.mean	pos.latmean	eq.dist
Abdopus_aculeatus	1	2	1	2	0	-2.934	-1.227	-1.256	-2.911	-5.402	-0.794	0.16	NA	NA	1.152	0.933	0.203	NA	NA	-1.996	-1.485	0.504	-0.617	-0.512	NA	-1.797	0.321
Abralia_veranyi	2	0	0	1	0	-0.057	-1.227	0.098	-0.098	-0.191	NA	NA	NA	NA	-0.575	NA	-0.957	-0.127	0.236	0.252	0.046	-0.104	-0.49	NA	NA	0.101	0.232
Abraliopsis_morisii	2	0	0	1	0	-0.137	0.758	0.036	-0.127	-0.019	-2.033	-1.882	-1.437	-1.189	-1.666	NA	NA	0.757	-1.54	-0.257	-0.325	-0.372	-0.699	-2.281	-1.551	0.453	0.343
Alloteuthis_media	1	1	1	1	0	-0.112	-1.227	0.072	-0.152	-0.331	-0.212	-0.819	NA	NA	NA	NA	NA	0.757	0.701	0.234	0.233	0.528	-0.088	-0.513	NA	0.954	0.453
Alloteuthis_subulata	1	1	1	3	1	-0.312	0.595	-0.027	-0.337	-0.302	0.2	-0.903	-0.945	-1.358	0.515	-0.317	0.742	-0.828	0.701	0.918	1.024	-0.14	-0.758	-0.177	-1.282	0.939	0.45
Amphitretus_pelagicus	4	0	0	1	0	0.617	0.819	0.399	0.593	0.382	NA	NA	NA	NA	-0.575	-1.263	-0.957	NA	NA	-0.775	-1.485	-1.649	-1.025	NA	NA	-0.306	-0.002
Ancistroteuthis_lichtensteinii	4	0	0	1	0	0.313	-1.227	0.272	0.264	0.927	NA	NA	NA	NA	NA	NA	NA	-0.828	0.236	-0.149	-0.266	0.546	0.902	NA	NA	-0.458	-0.21
Architeuthis_dux	4	0	0	1	0	0.082	0.881	0.084	0.169	0.977	2.992	0.16	0.257	0.539	NA	0.236	-0.957	0.757	0.701	0.471	0.422	2.18	3.635	2.688	0.23	-0.138	0.12
Argonauta_argo	1	0	0	2	0	0.424	-1.227	0.324	0.373	0.642	NA	NA	NA	NA	0.866	0.236	-0.225	-0.127	1.061	0.912	0.633	0.223	-0.49	NA	NA	-0.57	-4.816
Bathothauma_lyromma	3	0	0	1	0	0.617	0.881	0.382	0.624	0.575	NA	NA	NA	NA	NA	NA	NA	NA	-1.54	-0.775	-0.862	-0.482	0.939	NA	NA	-0.458	-0.21
Bathypolypus_bairdii	4	2	1	1	0	0.444	0.676	0.33	0.4	-2.722	0.782	1.711	NA	NA	NA	-0.317	-0.957	NA	NA	-0.872	-0.738	0.561	0.2	1.233	NA	1.169	0.491
Bathypolypus_sponsalis	4	2	1	1	0	0.559	0.866	0.357	0.563	-0.637	1.195	0.16	0.544	-0.873	NA	NA	NA	0.371	-0.42	-0.117	-0.39	-0.098	-0.617	0.943	0.054	0.61	0.381
Bathyteuthis_abyssicola	4	0	0	1	0	1.114	0.962	0.609	1.121	1.07	NA	NA	NA	NA	NA	NA	-0.957	NA	-1.54	-0.257	-0.212	-1.865	-1.102	NA	NA	-1.319	0.216
Bolitaena_pygmaea	3	0	0	1	0	0.467	-1.227	0.345	0.415	0.616	NA	NA	NA	NA	NA	NA	-0.225	NA	-0.42	-1.561	-1.485	-0.831	-0.005	NA	NA	-0.525	-0.429
Callistoctopus_macropus	1	2	1	1	0	-0.799	0.614	-0.264	-0.796	-0.562	NA	NA	NA	NA	0.866	-0.317	-0.957	-2.028	-1.54	0.603	0.114	0.191	NA	NA	NA	0.576	0.373
Chiroteuthis_veranii	4	0	0	3	1	0.137	0.926	0.059	0.284	1.07	NA	NA	NA	NA	-1.666	-1.263	NA	-0.127	1.061	0.116	0.046	-0.424	-0.122	NA	NA	-0.57	-4.816
Chtenopteryx_sicula	2	0	0	1	0	0.274	0.855	0.212	0.304	0.705	NA	NA	NA	NA	NA	NA	NA	-2.028	-1.54	-0.437	-0.266	-0.958	-0.884	NA	NA	-0.242	0.051
Cirroteuthis_muelleri	4	2	1	1	0	1.211	0.962	0.66	1.206	-0.599	NA	NA	NA	NA	NA	0.236	-0.957	NA	-1.54	-0.692	-0.633	-1.471	-0.005	NA	NA	1.726	0.575
Cirrothauma_murrayi	4	1	1	1	0	1.21	1.024	0.622	1.264	0.189	NA	NA	NA	NA	-0.575	NA	NA	NA	NA	-0.618	-0.633	-1.749	0.864	NA	NA	1.372	0.524
Cranchia_scabra	3	0	0	1	0	0.617	-1.227	0.415	0.561	0.519	-0.794	0.16	NA	NA	-0.575	NA	NA	NA	0.236	-0.149	-0.161	0.32	0.606	-0.512	NA	-0.414	-0.13
Discoteuthis_laciniosa	2	0	0	1	0	0.152	0.819	0.163	0.169	-1.168	NA	NA	NA	NA	NA	NA	NA	NA	-1.54	-1.996	-1.956	0.062	-0.467	NA	NA	0.382	0.323
Egea_inermis	3	0	0	1	0	0.617	0.917	0.364	0.653	0.46	NA	NA	NA	NA	NA	NA	NA	NA	NA	-0.986	-1.013	-0.382	1.157	NA	NA	-0.414	-0.13
Eledone_cirrhosa	1	2	1	2	0	0.003	0.553	0.124	-0.035	-0.245	0.782	0.378	0.971	-0.367	-0.575	1.181	-0.225	1.073	1.061	1.416	1.583	1.084	0.453	0.653	0.527	1.213	0.498
Eledone_moschata	1	2	1	2	0	-0.177	-1.227	0.042	-0.215	-1.231	0.2	0.475	0.971	0.425	-0.575	0.628	0.506	1.073	1.061	1.388	0.962	0.823	0.42	0.259	0.707	0.843	0.431
Enteroctopus_dofleini	1	2	1	1	0	0.424	-1.227	0.324	0.373	-0.425	1.515	1.711	1.603	1.997	1.152	1.392	1.665	1.57	0.701	1.343	1.271	1.977	NA	1.69	1.681	1.184	0.493
Galiteuthis_armata	3	0	0	1	0	0.766	0.962	0.415	0.827	-0.803	NA	NA	NA	NA	NA	NA	NA	-0.828	0.701	-0.002	0.334	0.053	1.642	NA	NA	-4.688	0.534
Gonatus_fabricii	3	0	0	3	1	0.888	0.861	0.526	0.861	-0.362	0.782	0.16	1.603	1.997	NA	NA	-0.225	1.073	1.061	0.806	0.781	0.09	0.453	0.589	1.681	1.553	0.551
Grimalditeuthis_bonplandi	4	0	0	1	0	0.632	0.978	0.313	0.745	0.575	NA	NA	NA	NA	-1.666	-1.263	NA	-0.127	0.236	-0.986	-0.862	-0.856	-0.14	NA	NA	-0.458	-0.21
Haliphron_atlanticus	3	1	1	1	0	1.436	-1.227	0.8	1.362	1.052	NA	NA	NA	NA	-0.575	-0.317	-0.225	-0.127	0.701	0.286	0.285	0.424	NA	NA	NA	0.216	0.273
Hapalochlaena_fasciata	1	2	1	1	0	-2.47	-1.227	-1.037	-2.457	-1.61	NA	NA	-1.496	-0.873	0.515	-1.263	-0.957	-0.828	NA	-0.552	-0.325	-0.359	-0.884	NA	-1.441	-2.269	0.385
Helicocranchia_pfefferi	3	0	0	1	0	0.617	1.085	-7.79	1.015	-0.849	NA	NA	NA	NA	NA	NA	NA	NA	NA	-1.996	-1.956	-1.844	NA	NA	NA	0.345	0.313
Heteroteuthis_dispar	2	1	1	3	1	0.003	0.819	0.084	0.038	-0.019	0.2	1.138	0.053	0.887	-0.575	NA	NA	NA	1.061	0.252	0.26	-0.544	-1.587	0.588	0.261	0.489	0.352
Histioteuthis_miranda	4	1	1	1	0	0.274	0.917	0.163	0.373	0.003	0.2	1.138	NA	NA	NA	NA	NA	-2.028	0.236	-0.872	-0.633	0.281	-0.272	0.588	NA	-1.264	0.2
Illex_coindetii	2	1	1	1	0	0.216	-1.227	0.227	0.169	0.505	-0.212	-0.818	-0.297	-0.897	NA	NA	-0.957	0.371	0.701	1.117	1.5	1.176	0.931	-0.513	-0.653	0.253	0.285
Illex_illecebrosus	2	1	1	3	1	0.769	0.667	0.485	0.715	-0.273	-0.794	-1.471	-1.892	-1.394	0.866	1.392	0.742	0.757	0.701	1.47	1.496	0.581	0.917	-1.179	-1.91	1.109	0.481
Japetella_diaphana	3	0	0	1	0	0.766	0.978	0.399	0.848	0.764	NA	NA	NA	NA	-1.666	NA	-0.225	0.371	0.701	-0.34	-0.212	-2.082	-1.32	NA	NA	-0.138	0.12
Joubiniteuthis_portieri	4	0	0	1	0	1.081	-1.227	0.634	1.015	0.349	NA	NA	NA	NA	NA	NA	NA	NA	0.236	-1.126	-0.862	-1.865	-0.884	NA	NA	-0.349	-0.045
Leachia_atlantica	3	0	0	1	0	0.575	0.881	0.36	0.587	0.548	NA	NA	NA	NA	NA	NA	NA	NA	-0.42	-1.126	-1.013	-1.182	0.672	NA	NA	-0.414	-0.13
Loligo_forbesii	1	1	1	3	1	0.152	0.553	0.195	0.11	-0.218	NA	NA	0.681	0.273	NA	-0.317	0.203	1.339	1.061	1.578	1.693	0.842	-0.49	NA	0.438	0.986	0.459
Loligo_vulgaris	1	1	1	3	1	-0.255	0.471	0.004	-0.288	0.46	1.195	-0.246	0.439	0.279	0.866	1.181	0.742	0.757	1.061	1.925	2.14	1.507	1.412	0.861	0.26	0.197	0.266
Lolliguncula_brevis	1	2	1	3	1	-2.281	-1.227	-0.948	-2.272	0.398	-0.794	-2.705	-0.796	-0.078	1.152	0.933	0.934	0.371	0.701	0.981	1.241	-0.781	-0.005	-1.417	-0.673	-0.2	0.081
Lycoteuthis_lorigera	2	0	0	1	0	0.372	0.934	0.203	0.475	-0.302	-0.715	-1.287	-0.07	0.566	NA	NA	NA	-0.828	0.701	-0.086	-0.39	0.548	0.072	-1.062	0.041	-2.591	0.418
Macrotritopus_defilippi	1	2	1	1	0	0.424	-1.227	0.324	0.373	-0.362	0.782	1.138	NA	NA	1.152	0.628	-0.957	-0.828	-1.54	0.048	-0.161	0.237	-0.758	0.943	NA	1.213	0.498
Mastigoteuthis_agassizii	4	0	0	1	0	0.696	0.962	0.373	0.77	0.875	NA	NA	NA	NA	NA	-1.263	NA	NA	-1.54	-1.307	-1.209	-0.836	-0.272	NA	NA	-0.349	-0.045
Megalocranchia_oceanica	3	0	0	1	0	0.617	0.819	0.399	0.593	0.832	NA	NA	NA	NA	NA	NA	NA	NA	-0.42	-1.307	-1.956	0.581	1.786	NA	NA	-0.57	-4.816
Neorossia_caroli	4	2	1	1	0	0.525	0.738	0.365	0.486	0.977	0.2	0.16	NA	NA	NA	NA	NA	NA	-0.42	-0.149	-0.071	-1.048	-0.272	0.132	NA	-0.349	-0.045
Neoteuthis_thielei	4	0	0	1	0	0.617	0.952	0.335	0.694	1.024	NA	NA	NA	NA	NA	NA	NA	NA	NA	-1.996	-1.956	-1.174	-1.42	NA	NA	-0.242	0.051
Octopoteuthis_danae	4	0	0	1	0	0.152	-1.227	0.197	0.107	-0.425	NA	NA	NA	NA	NA	NA	NA	NA	-1.54	-1.996	-1.013	0.324	-0.088	NA	NA	0.023	0.2
Octopus_bimaculatus	1	2	1	2	0	-0.887	-1.227	-0.293	-0.91	-1.368	0.2	0.16	0.544	0.887	0.515	0.933	1.473	0.757	-1.54	0.562	0.633	0.128	NA	0.132	0.554	0.506	0.356
Octopus_salutii	1	2	1	1	0	-2.406	-1.227	-1.007	-2.394	-1.444	0.2	0.732	NA	NA	NA	NA	NA	-0.127	-1.54	-0.183	-0.212	0.686	0.131	0.376	NA	1.017	0.464
Octopus_vulgaris	1	2	1	1	0	0.003	0.696	0.116	-0.019	0.642	1.195	-2.369	2.009	-1.984	2.106	1.574	2.352	1.57	1.061	2.617	2.895	1.311	0.864	0.653	1.399	-0.221	0.067
Ocythoe_tuberculata	1	0	0	1	0	-0.618	-1.227	-0.166	-0.646	0.996	-1.788	-0.819	NA	NA	-0.575	NA	-0.957	0.371	1.356	0.158	0.01	0.79	NA	-1.614	NA	-0.525	-0.429
Onychoteuthis_banksii	4	0	0	3	1	-0.927	-1.227	-0.311	-0.948	-0.302	-0.794	0.16	0.053	-0.078	0.062	NA	NA	0.371	0.701	0.216	0.285	-0.588	-0.788	-0.512	-0.136	1.001	0.462
Pickfordiateuthis_pulchella	1	2	1	3	1	1.081	-1.227	0.634	1.015	0.003	NA	NA	NA	NA	NA	NA	NA	NA	NA	-0.618	-0.862	-1.665	-1.529	NA	NA	-0.48	-0.264
Pteroctopus_tetracirrhus	3	2	1	1	0	-2.47	-1.227	-1.037	-2.457	-0.066	0.782	0.16	1.031	1.536	NA	NA	NA	NA	-0.42	-0.057	-0.114	0.842	0.239	0.589	1.128	0.272	0.291
Pterygioteuthis_giardi	2	0	0	1	0	0.214	0.696	0.219	0.182	0.705	NA	NA	NA	NA	-0.575	-1.263	NA	NA	0.236	-0.34	-0.462	-2.028	-1.42	NA	NA	-0.686	-0.21
Pyroteuthis_margaritifera	2	0	0	1	0	0.681	-1.227	0.445	0.624	1.07	NA	NA	NA	NA	-0.575	NA	NA	-0.127	-0.42	-0.219	-0.39	-0.444	-0.758	NA	NA	-0.349	-0.045
Rossia_macrosoma	4	2	1	2	0	0.424	-1.227	0.324	0.373	0.13	-0.794	0.16	-0.069	0.023	NA	NA	NA	-0.127	0.701	0.483	0.26	0.56	0.026	-0.512	-0.185	0.97	0.456
Sandalops_melancholicus	3	0	0	1	0	0.082	0.718	0.152	0.061	0.589	NA	NA	NA	NA	NA	NA	NA	NA	-1.54	-0.775	-0.738	-0.705	0.475	NA	NA	-0.525	-0.429
Scaeurgus_unicirrhus	4	2	1	1	0	0.617	-1.227	0.415	0.561	0.414	0.2	1.138	0.053	0.887	NA	NA	-0.957	-0.127	-1.54	0.216	0.285	0.319	NA	0.588	0.261	-0.221	0.067
Sepia_bandensis	1	2	1	2	0	0.003	0.712	0.114	-0.015	-0.637	-1.207	-0.246	-1.496	-0.873	0.062	-0.317	0.203	-2.028	NA	-0.872	-0.542	0.912	-0.272	-0.97	-1.442	-0.392	-0.098
Sepia_elegans	1	2	1	1	0	-2.934	-1.227	-1.256	-2.911	0.519	-0.135	0.16	0.053	0.887	NA	NA	-0.957	0.371	0.701	0.745	0.553	0.264	-0.376	-0.106	0.261	0.234	0.279
Sepia_officinalis	1	2	1	1	0	-0.19	0.676	0.025	-0.206	-0.139	0.782	0.037	1.031	0.595	1.956	1.878	2.352	1.339	0.701	2.545	2.687	1.152	1.076	0.555	0.801	0.907	0.444
Sepia_orbignyana	1	2	1	1	0	-0.799	-1.227	-0.251	-0.823	0.382	-0.212	0.16	-0.204	-0.224	NA	-1.263	NA	1.073	0.236	0.529	0.146	0.736	0.072	-0.158	-0.368	0.216	0.273
Sepia_plangon	1	2	1	2	0	-0.249	0.651	-0.001	-0.267	-0.897	-1.055	-0.097	NA	NA	-0.575	NA	1.237	-2.028	NA	-0.618	-0.462	1.664	0.42	-0.802	NA	-1.721	0.308
Sepietta_oweniana	1	2	1	2	0	-1.516	0.41	-0.592	-1.516	0.15	-1.207	-0.819	-0.924	-0.874	0.062	-1.263	-0.225	1.073	1.061	0.458	0.422	-0.159	-0.988	-1.259	1.681	0.986	0.459
Sepiola_affinis	1	2	1	2	0	0.152	0.595	0.194	0.112	-1.915	NA	NA	NA	NA	0.062	-0.317	0.203	NA	NA	-0.34	-0.071	-0.214	-1.102	NA	NA	0.939	0.45
Sepiola_robusta	1	2	1	1	0	-1.005	0.651	-0.375	-0.971	-1.444	-1.207	-0.818	NA	NA	0.062	-1.263	-0.957	-2.028	NA	-0.219	-0.071	-0.471	-1.369	-1.259	NA	0.859	0.435
Sepiola_rondeletii	1	2	1	1	0	-0.315	0.699	-0.04	-0.317	-0.019	-0.212	0.732	NA	NA	-0.575	NA	NA	-0.828	NA	0.216	-0.212	-0.307	-1.228	0.132	NA	0.859	0.435
Sepioteuthis_lessoniana	1	1	1	3	1	-1.391	-1.227	-0.529	-1.402	0.753	-0.794	-0.818	-1.299	-1.036	-0.575	-0.317	1.362	-0.127	-1.54	1.388	1.253	1.368	0.486	-0.969	-1.401	-0.458	-0.21
Sepioteuthis_sepioidea	1	1	1	3	1	-2.47	-1.227	-1.037	-2.457	-0.273	-0.381	0.16	-0.925	-0.224	2.106	1.181	1.237	-0.828	-1.54	0.704	0.805	0.782	0.825	-0.268	-0.814	-0.242	0.051
Spirula_spirula	4	0	0	3	1	0.152	0.819	0.163	0.169	0.705	-0.061	0.16	0.368	0.887	-0.575	NA	NA	-0.127	0.236	0.66	0.817	-1.008	-1.529	-0.055	0.444	-0.327	-0.023
Taonius_pavo	3	0	0	1	0	0.617	0.992	0.279	0.758	0.575	NA	NA	NA	NA	-1.666	NA	NA	NA	0.701	0.094	0.233	0.684	2.358	NA	NA	-0.458	-0.21
Teuthowenia_megalops	3	0	0	1	0	0.818	0.738	0.505	0.767	-0.218	0.782	1.138	NA	NA	0.062	NA	NA	NA	0.701	-0.183	-0.114	0.781	1.506	0.943	NA	1.315	0.515
Todarodes_sagittatus	2	1	1	3	1	1.174	-1.227	0.677	1.106	0.642	-0.573	0.159	-0.415	-0.339	NA	NA	NA	0.371	0.701	1.143	1.104	1.583	1.614	-0.386	-0.553	0.678	0.397
Todaropsis_eblanae	2	2	1	1	0	0.042	0.676	0.137	0.014	0.776	-0.794	-0.601	NA	NA	NA	NA	NA	0.371	1.061	0.841	0.862	1.23	0.809	-0.884	NA	-0.118	0.131
Tremoctopus_violaceus	1	0	0	1	0	-0.777	-1.227	-0.241	-0.802	0.445	0.2	1.138	NA	NA	0.515	-0.317	-0.225	0.371	0.236	0.529	0.176	0.957	-0.071	0.588	NA	-0.48	-0.264
Vampyroteuthis_infernalis	4	0	0	1	0	0.952	0.881	0.553	0.928	0.717	2.189	1.711	NA	NA	0.866	-0.317	NA	0.757	-0.42	0.551	0.5	-0.472	-0.617	2.195	NA	-0.017	0.182
Vitreledonella_richardi	4	0	0	1	0	0.618	0.758	0.408	0.579	1.07	NA	NA	NA	NA	-0.575	NA	-0.957	NA	NA	-0.872	-1.209	-1.233	-0.158	NA	NA	-0.349	-0.045
