# Supplementary material for: Ecological not social factors explain brain size in cephalopods
Source: iScience. 2026 Jul 1;29(7):116324. doi: 10.1016/j.isci.2026.116324 (PMC13343137; doi:10.1016/j.isci.2026.116324)
Supplement: Data S1. All data and code needed to replicate analyses [file mmc2.zip › Data S1/variables for analysis with evidence.xlsx]

## Sheet: Sheet1
Species name	Phylo	Max depth	Example quote	List of references	Min depth	Example quote	List of references	Pelagic/Benthic	Example quote	List of references	Latitude Range	Max latitude	Example quote	List of references	Min latitude	Example quote	List of references	Depth category (1 = shallow, 2 = daily mig, 3 = ontogenetic migration, 4 = deep)	Horizontal ontogenetic migration	Example quote	List of references	Vertical ontogenetic migration	Example quote	List of references	Vertical daily migration	Example quote	List of references	Life span max (days)	Example quote	List of references	Life span min (days)	Example quote	List of references	Age of sexual maturity max (days)	Example quote	List of references	Age of sexual maturity min (days)	Example quote	List of references	Foraging behaviors (summed hunting and feeding behaviors + hunting/feeding strategies)	Hunting and feeding behavior	Preparatory: Ambush/sit-and-wait	Example quote	List of references	Preparatory: Luring	Example quote	List of references	Preparatory: Trawl	Example quote
Abdopus capricornicus	Abdopus aculeatus	10	"It has been observed to forage over intertidal coral bedrock and coral rubble flats during daylight low tides. " (Norman & Finn, 2001)	(Norman & Finn, 2001)	0	"It has been observed to forage over intertidal coral bedrock and coral rubble flats during daylight low tides. " (Norman & Finn, 2001)	(Norman & Finn, 2001)	2	"It has been observed to forage over intertidal coral bedrock and coral rubble flats during daylight low tides. " (Norman & Finn, 2001)	Norman & Finn, 2001 Scata, 2022	0.5	-23	"Known only from the intertidal reefs surrounding coral islands in the Capricorn Bunker island group at the southern end of the Great Barrier Reef, Australia." (Norman & Finn 2001)	(Norman & Finn 2001; Jereb et al., 2014)	-23.5	"Australia, known only from Tryon Island, Great Barrier Reef. " (Jereb et al., 2014)	(Norman & Finn 2001; Jereb et al., 2014)	1										365.3	TB: I wrote Wen-Sung Chung who supervised the recent doctoral thesis on this species whether they had good guesses about the life span and/or age of sexual maturity. Unfortunately, no one seems to know much about the life-history of A. capricornicus (see Wen-Sung's reply in quotes below). An alternative lead would be Christine Huffard who's done detailed work on a similar species, A. aculeatus. "…	pers. comm.	365.3	TB: I wrote Wen-Sung Chung who supervised the recent doctoral thesis on this species whether they had good guesses about the life span and/or age of sexual maturity. Unfortunately, no one seems to know much about the life-history of A. capricornicus (see Wen-Sung's reply in quotes below). An alternative lead would be Christine Huffard who's done detailed work on a similar species, A. aculeatus. "…	pers. comm.							5	5	1	"Moving rock" camouflage (Scata, 2022, Table 4.4) NB: purpose (defense, foraging, etc.) not mentioned specifically	Scata 2022
Abraliopsis morisii	Abraliopsis morisii	650	"The typical presence of A. morisii, O. sicula, T. megalops, and B. beanii in the shallow night catch but not the shallow day catch (Table 7) is suggestive of diel vertical migration in these species. This result is consistent with previous reports about A. morisii (as A. pfefferi) in closing nets around Bermuda where a 610–650 m daytime and 50–100 m nighttime depth was recorded by Roper and Youn…	(Shea et al. 2017)	50	"The typical presence of A. morisii, O. sicula, T. megalops, and B. beanii in the shallow night catch but not the shallow day catch (Table 7) is suggestive of diel vertical migration in these species. This result is consistent with previous reports about A. morisii (as A. pfefferi) in closing nets around Bermuda where a 610–650 m daytime and 50–100 m nighttime depth was recorded by Roper and Youn…	(Shea et al. 2017)	1	"Oceanic, mesopelagic " (Gomes-Pereira et al., 2016)	Brandt 1983 Gomes-Pereira et al., 2016	51	51	"l”51’ N. 0-31’ E. Atlantic Ocean " (Glaubrecht and Salcedo-Vargas 2000)	(Glaubrecht and Salcedo-Vargas 2000)	0	Natal is at equator "A. pfefferi is known from the Mediterranean (Joubin, 1896), the north_x0002_eastern Atlantic (Joubin, J920, 1924) and the lndian Ocean SSE of Natal (Voss, 1967a). Three adult specimens were taken from the Straits in Northern Yucatan and Transitional waters. The other specimen was captured north of Little Bahama Bank. This is the first record of A. pfefferi from the Western At…	(Cairns 1976)	2							1	“The typical presence of A. morisii, O. sicula, T. megalops, and B. beanii in the shallow night catch but not the shallow day catch (Table 7) is suggestive of diel vertical migration in these species. This result is consistent with previous reports about A. morisii (as A. pfefferi) in closing nets around Bermuda where a 610–650 m daytime and 50–100 m nighttime depth was recorded by Roper and Youn…	(Shea et al. 2017)	154	"In our samples, minimum age (86 d) was observed both in a maturing male of 22 mm ML and a maturing female of 24 mm ML. Maximum age was revealed in a mature male of 25 mm ML (127 d) and in a mature female of 33 mm ML (154 d)" Arkhipkin (1996), p. 327	Arkhipkin (1996), p. 327	86	"In our samples, minimum age (86 d) was observed both in a maturing male of 22 mm ML and a maturing female of 24 mm ML. Maximum age was revealed in a mature male of 25 mm ML (127 d) and in a mature female of 33 mm ML (154 d)" Arkhipkin (1996), p. 327	Arkhipkin (1996), p. 327	127	Min. observed: 100 days, max. observed: 127 days (Arkhipkin (1996), p. 328-329)	(Arkhipkin (1996), p. 328-329)	100	Min. observed: 100 days, max. observed: 127 days (Arkhipkin (1996), p. 328-329)	(Arkhipkin (1996), p. 328-329)	NA	0
Alloteuthis media	Alloteuthis media	900	"depth 5-900 m" (Vafidis et al 2008)	(Jereb & Roper, 2010; Arkhipkin et al., 2015; Quetglas et al., 2000; Sifner et al., 2005; Silva et al., 2011; Salman et al. 2002; Ruby and Knudsen 1972; Gestal et al., 1999; Arkhipkin and Nekludova, 1993; Rosas-Luis & Sanchez, 2014; Jereb et al., 2015; Katsanevakis et al 2008; Roper & Young, 1975; Vafidis et al 2008; Pierce et al., 2010)	5	"depth 5-900 m" (Vafidis et al 2008)	(Jereb & Roper, 2010; Arkhipkin et al., 2015; Quetglas et al., 2000; Sifner et al., 2005; Silva et al., 2011; Salman et al. 2002; Ruby and Knudsen 1972; Gestal et al., 1999; Arkhipkin and Nekludova, 1993; Rosas-Luis & Sanchez, 2014; Jereb et al., 2015; Katsanevakis et al 2008; Roper & Young, 1975; Vafidis et al 2008; Pierce et al., 2010)	2	**edge case** "occurs on sandy and muddy grounds and preferentially inhabits coastal and shelf waters (from the surface to 200 m), even though it has been recorded down to about 500 m depth." (Jereb & Roper, 2010)	Jereb & Roper, 2010 Arkhipkin and Nekludova, 1993 Katsanevakis et al 2008	39	60	"widely distributed in the eastern Atlantic, from the north-western coast of Africa (21°N) to the North Sea (60°N) (Guerra 1992). It is most common south of 50°N, in the Bay of Biscay, English Channel and throughout the Mediterranean." (Hastie et al. 2009)	(Hastie et al. 2009)	21	"widely distributed in the eastern Atlantic, from the north-western coast of Africa (21°N) to the North Sea (60°N) (Guerra 1992). It is most common south of 50°N, in the Bay of Biscay, English Channel and throughout the Mediterranean." (Hastie et al. 2009)	(Hastie et al. 2009)	1	1	"It migrates towards the coast in March for breeding, leaving again in August. In December they are found at depths of about 100m. " (Ruby and Knudsen 1972)	(Ruby and Knudsen 1972; Jereb & Roper, 2010; Jaeckel, 1937; Pierce et al., 2010; Jereb et al., 2015; Katsanevakis et al 2008)	1	"Adults of A. media migrate to shallow water, spawning at depths of 10 – 100 m on sand, seagrass meadows, etc. from March to October in the western Mediterranean (Mangold‐Wirz, 1963) and year‐round in the central and eastern region (Lo Bianco, 1909; Naef, 1923; Laptikhovsky et al., 2002; Lefkaditou, 2006)." (Pierce et al., 2010)	(Pierce et al., 2010; Jereb et al., 2015)				547.9	"Based on length frequency analyses, the longevity of A. media had been estimated to be ca. 1 year for males and 18 months for females, with a monthly growth rate decreasing from 7–8 mm in the first summer of life to 2–5 mm during the second year (Mangold-Wirz, 1963a; Zuev and Nesis, 1971; Auteri et al., 1987). However, recent direct age de- termination of A. media in the northwestern Aegean Sea,…	(Jereb & Roper, 2010; Pierce et al., 2010; Katsanevakis et al 2008; Arkhipkin and Nekludova, 1993; Arkhipkin et al., 2015; Jereb et al., 2015; Laptikhovsky et al., 2002; Arkhipkin et al., 2015)	182.6	"Alloteuthis spp. have a maximum age of around 12 months (Rodhouse et al., 1988; Moreno et al., 2007). The lifecycle lasts between 6 and 12 months;" (Arkhipkin et al., 2015)	(Jereb & Roper, 2010; Pierce et al., 2010; Katsanevakis et al 2008; Arkhipkin and Nekludova, 1993; Arkhipkin et al., 2015; Jereb et al., 2015; Laptikhovsky et al., 2002; Arkhipkin et al., 2015)							NA	0
Alloteuthis subulata	Alloteuthis subulata	500	"occurs from coastal shallow waters (less than 50 m) down to about 500 m, even though captures below 300 m are sporadic." (Jereb & Roper, 2010)	(Jereb & Roper, 2010; Sifner et al., 2005; Silva et al., 2011; Oesterwind et al 2010; Garcia-Mayoral et al., 2020; Lefkaditou et al., 2012; Mathger and Denton, 2001; Gestal et al., 1999; De Heij and Baayen, 1999; Cornwell et al., 1997; Morris et al., 1993; Arkhipkin and Nekludova, 1993; Arkhipkin and Nekludova, 1993; Lipinski, 1985; Llewellyn, 1984; Rodhouse et al., 1988; Adam, 1937; Jereb et al.…	8	"pelagic [...] at depths of 8 to 60 m. (trawl)" (Rodhouse et al., 1988)	(Jereb & Roper, 2010; Sifner et al., 2005; Silva et al., 2011; Oesterwind et al 2010; Garcia-Mayoral et al., 2020; Lefkaditou et al., 2012; Mathger and Denton, 2001; Gestal et al., 1999; De Heij and Baayen, 1999; Cornwell et al., 1997; Morris et al., 1993; Arkhipkin and Nekludova, 1993; Arkhipkin and Nekludova, 1993; Lipinski, 1985; Llewellyn, 1984; Rodhouse et al., 1988; Adam, 1937; Jereb et al.…	2	**edge case** ""a near-bottom species that lives in shelf waters, particularly in the North Sea (Grimpe, 1925; Steimer, 1993), Kattegat, and western Baltic Sea (e.g. Jaeckel, 1937; Herrmann et al., 2001; Hornbörg, 2005). In UK waters, the species is abundant in the English Channel (Rodhouse et al., 1988) and the Irish Sea (Nyegaard, 2001)." (Jereb et al., 2015)	Jereb et al., 2015	40	60	"from approximately 60°N to 20°S:" (Jereb & Roper, 2010) [Alex: The southern distribution looks to be a mistake. On the map, the southest point is 20 N, which fits better with other sources]	(Jereb & Roper, 2010)	20	“were collected from the continental shelf off the west Sahara (20°57' to 22°54'N 16°57' to 17°32'W) ” (trawl) (Arkhipkin and Nekludova, 1993)	(Arkhipkin and Nekludova, 1993)	1	1	"In some parts of its range, A. subulata is thought to be migratory. For example, in the North Sea, juveniles are thought to leave the area at an age of about 3 mo in November and return the following spring at a length of about 5 cm ML. In this area, males and females move inshore in early summer but are absent during winter (Yau 1994). However, in other areas (e.g., English Channel), this speci…	(Jereb & Roper, 2010; Hastie et al. 2009; De Heij and Baayen, 1999; Jaeckel, 1937; Jereb et al., 2015)	1	"Another opinion is that in response to cooling during late autumn/winter, the juvenile A. subulata migrate from the spawning grounds in the southeastern parts of the North Sea to the deeper, in winter relatively warmer, waters in the central parts (De Heij and Baayen, 2005). In spring the young adults return to the warming shallow waters from the Danish to the Belgian coast and southeastern Brit…	(Oetserworld et a 2010; De Heij and Baayen, 1999; Jaeckel, 1937)				730.5	“Maximum length of life for squid from this population is ca 1 yr. […] The disappearance of all sizes of males, apart from recent recruits, in November indicates that the maximum life span is ca 1 yr […] This is consistent with the observation that Alloteuthis subulata lives for 1 to 2 yr (Roper et al. 1984)” (Rodhouse et al., 1988)	(Arkhipkin et al., 2015; Arkhipkin and Nekludova, 1993; Jereb et al., 2015; Arkhipkin and Nekludova, 1993; Jereb & Roper, 2010; Arkhipkin and Nekludova, 1993; Pierce et al., 2010; Rodhouse et al., 1988)	172	“In A. subulata the oldest mature male […] was 231 d old, while the oldest mature female […] was 172 d. “ (Arkhipkin and Nekludova, 1993)	(Arkhipkin et al., 2015; Arkhipkin and Nekludova, 1993; Jereb et al., 2015; Arkhipkin and Nekludova, 1993; Jereb & Roper, 2010; Arkhipkin and Nekludova, 1993; Pierce et al., 2010; Rodhouse et al., 1988)	180	“Both species matured over a wide range of sizes and ages (from 120 to 180 d) “ (Arkhipkin and Nekludova, 1993)	(Arkhipkin and Nekludova, 1993)	90	“Sex of squid could be determined after an age of 90 d “ (Arkhipkin and Nekludova, 1993)	(Arkhipkin and Nekludova, 1993)	2	2
Amphitretus pelagicus	Amphitretus pelagicus	2000	"Depth range from 100 to 2 000 m" (Jereb et al., 2014)	(Jereb et al., 2014; Norman and Reid 2000 - Book, p52)	100	"Depth range from 100 to 2 000 m" (Jereb et al., 2014)	(Jereb et al., 2014; Norman and Reid 2000 - Book, p52)	1	"This midwater species lives at depths between the epipelagic and bathypelagic zones" (Jereb et al., 2014)	Jereb et al., 2014	72	42	42 N to 30 S (Jereb et al., 2014)	(Jereb et al., 2014)	-30	42 N to 30 S (Jereb et al., 2014)	(Jereb et al., 2014)	4				1	"Juveniles appear to occur in shallower water. " (Jereb et al., 2014)	(Jereb et al., 2014)																1	1	1	"The telescopic eyes are always oriented upwards, presumably used to detect the silhouettes of prey from below" (Jereb et al., 2014)	Jereb et al 2014
Architeuthis dux	Architeuthis dux	1000	"The vertical distribution of Architeuthis remains difficult to assess precisely, but captures in deep-sea fishing nets and more accurate information on the foraging behaviour of its principal predator, sperm whales, indicate a range of about 200 to 800 m (perhaps to 1 000 m). The zone of maximum concentration appears to be about 400 to 600 m." (Jereb & Roper, 2010)	(Jereb & Roper, 2010; Kubodera et al., 2018; Wada et al. 2015)	0	“Three individuals of small, young giant squid Architeuthis dux were caught in or near Japanese coastal waters during April – June 2013….A previous study reported that one juvenile specimen (DML 19.8 mm) of the species was collected from the North-west Pacific off central Japan (Tsuchiya & Mori, 1998). The collected depth data of the juvenile was relatively shallow (0–140 m), as was that of young…	(Jereb & Roper, 2010; Kubodera et al., 2018; Wada et al. 2015)	1	"large mesopelagic cephalopods (including Architeuthis)...As with many meso- and bathypelagic squids, giant squid incorporate pockets of ammonia solution within their flesh to enable neutral buoyancy (Clarke et al. 1979)." (Kubodera & Mori 2005). "Slope, seamounts, ?near bottom" (Gomes-Pereira et al., 2016) "These sources also indicate habitats associated with the bottom as well as in deep midwat…	Kubodera & Mori 2005; Gomes-Pereira et al., 2016	120	70	"Normally doesn’t live to the north from the Northern Sea; single stranding specimens rarely reach norwegian shelf up to 70°N)" (Xavier et al., 2018) although (Cherel, 2003) writes" This is in agreement with the general view that giant squid are broadly distributed from 808N in the eastern North Atlantic to the Subtropical Front at about 408S and in the Atlantic, Indian and Paci¢c Oceans (Clarke,…	(Xavier et al., 2018)	-50	" This is in agreement with the general view that giant squid are broadly distributed from 808N in the eastern North Atlantic to the Subtropical Front at about 408S and in the Atlantic, Indian and Paci¢c Oceans (Clarke, 1986). The diet of sharks moreover expands their distribution further south (to about 508S) in colder waters of the Indian Ocean." (Cherel, 2003)	(Cherel, 2003)	4	1	Japan "In particular, the smallest individual (Figure 2) of this study may normally occupy shallow water at night because it was captured alive in the upper depth of 45 m in the early morning where it may have wandered into neritic waters. Guerra et al. (2010) have suggested an ontogenetic shift in diet of the giant squid using stable isotope recorded in beaks. Thus, the giant squids may inhabit …	(Wada et al. 2015; Kubodera et al., 2018; Jereb & Roper 2013)	1	"ontogenetic change in diet early in life history, age of at least 2 years, and sedentary behaviour in adulthood, with gradual ontogenetic descent. " (Jereb & Roper, 2010)	(Jereb & Roper, 2010; Wada et al. 2015; Winkelmann et al. 2014;)	1	"Japan "" In particular, the smallest individual (Figure 2) of this study may normally occupy shallow water at night because it was captured alive in the upper depth of 45 m in the early morning where it may have wandered into neritic waters. Guerra et al. (2010) have suggested an ontogenetic shift in diet of the giant squid using stable isotope recorded in beaks. Thus, the giant squids may inhab…	(Wada et al. 2015)	5113.5	"As with other cephalopods the growth rate of Architeuthis is thought to be very rapid, and full adult sizes (up to perhaps 500 kg) may be attained in a maximum of 2 to 3 years based on statolyth analysis. However, isotopic analysis using delta super (18) Oxygen suggest a longer life span, perhaps to about 14 years." (Jereb & Roper, 2010) [ 1 - 14 ]	(Perales-Raya et al., 2020; Romanov et al., 2018; Kubodera et al., 2018; Jereb & Roper, 2010; )	365.3	"Geographical variations may inﬂuence the life-span duration from diﬀerent locations and therefore the maximum ages in the present study from the largest in- dividual measured (see Table 4) should be taken with caution, as the specimen was caught oﬀ the coast of southern Australia (Norman and Lu 1997). Nonetheless, a maximum lifespan of around 3 yrs is plausible in the species, in accordance with…	(Perales-Raya et al., 2020; Romanov et al., 2018; Kubodera et al., 2018; Jereb & Roper, 2010; )	422	"If correct this would make them one of the fastest growing animals in the world. Three mature males caught in Ireland were about half the size of this specimen and studies of their statoliths suggested ages of 294 to 422 days (10 to 14 months). It may be that males mature smaller and younger than females. " (Herdson, 2002)	(Herdson, 2002)	294	"If correct this would make them one of the fastest growing animals in the world. Three mature males caught in Ireland were about half the size of this specimen and studies of their statoliths suggested ages of 294 to 422 days (10 to 14 months). It may be that males mature smaller and younger than females. " (Herdson, 2002)	(Herdson, 2002)	3	3	1	"The statocysts of Architeuthis are oblique to the body axis (Roeleveld and Lipiński 1991), suggesting that the animal orients obliquely in the water column. This observation supports the hypothesis that giant squid hang vertically or in a slightly head-down position in the water column to capture prey species schooling below, such as the epibenthic orange roughy around New Zealand seamounts. The…	Roper & Shea 2013 Regueira et al. 2014
Argonauta argo	Argonauta argo	518	"The two gravid females were dip-netted at the surface and the juveniles were captured at depths of 97-104 m and 518 m, the latter record probably the result of contamination. " (Cairns, 1976)	(Lin-lin et al., 2015; Finn & Norman, 2010; Tejerina, 2019; Maximiliano et al., 2015; Cairns, 1976; Stevens et al., 2015; Judkins & Vecchione, 2020)	0	"Finn and Norman (2010) observed that female argonauts trap air inside the shell at the sea surface to acquire neu- tral buoyancy. This method is thought to be effective only at very shallow water depths of <10 m (Finn and Norman 2010). Female argonauts are therefore restricted to the uppermost 10 m of the surface waters" (Stevens et al., 2015)	(Lin-lin et al., 2015; Finn & Norman, 2010; Tejerina, 2019; Maximiliano et al., 2015; Cairns, 1976; Stevens et al., 2015; Judkins & Vecchione, 2020)	1	"Males might live inside pelagic salps." (Gomes-Pereira et al., 2016)	Gomes-Pereira et al., 2016	90	45	The northernmost record of stranded paper nautiluses in Japan is at 45 degrees north (Funaki & Sato, 2009)	(Funaki & Sato, 2009)	-45	"cosmopolitan distribution in tropical and subtropical seas between approx. 45°N and 45°S (Roper et al. 1984; Finn 2013)" (Stevens et al., 2015)	(Stevens et al., 2015)	1	0	35 individuals caught "There is no evidence of ontogenic shift." (Judkins & Vecchione, 2020)	(Judkins & Vecchione, 2020)	0	35 individuals caught "There is no evidence of ontogenic shift." (Judkins & Vecchione, 2020)	(Judkins & Vecchione, 2020)					"So far, their exact growth rate and lifespan are unknown." (Stevens et al., 2015)			"It is quite doubtful that Argonauta lives more than a few years." (Nishimura, 1968)								3	3							1	"The pelagic octopods such as Argornauta and small Tremocropus are also touch feeders [i.e., tactile feeding]. In both genera, there is a well-developed web (Fig. 4.7). Young (l960a) describes how in Argonauta this extends from the first arm and can be spread over the thin shell; when food touches the web, the fourth arm sweeps out to seize it and pass it to the mouth. Young never saw the animal …
Bathothauma lyromma	Bathothauma lyromma	2000	"Its vertical range extends from subsurface epipelagic depths as paralarvae and undergoes very clear ontogenetic descent through the mesopelagic zone and into the bathypelagic waters to in excess of 2 000 m. " (Jereb & Roper, 2010)	(Jereb & Roper, 2010; Dilly and Herring 1974)	200	"Allan (1940) reported a juvenile B. lyromma taken at the surface and Voss (1960) recorded a juvenile taken at 200 m. All other records are from open nets fished in excess of 520 m. " (Cairns, 1976; Dilly and Herring 1974; Aldred 1974)	(Jereb & Roper, 2010; Dilly and Herring 1974)	1	"This species was found throughout the water column during the day and deeper depths (below 600 m) at night. A weak ontogenic shift was noted for this species but more material is required to conﬁrm this pattern" (Judkins & Vecchione, 2020)	Cairns, 1976 Judkins & Vecchione, 2020	85	45	45 N to 40 S (Jereb & Roper, 2010)	(Jereb & Roper, 2010)	-40	45 N to 40 S (Jereb & Roper, 2010)	(Jereb & Roper, 2010)	3				1	"Its vertical range extends from subsurface epipelagic depths as paralarvae and undergoes very clear ontogenetic descent through the mesopelagic zone and into the bathypelagic waters to in excess of 2 000 m. " (Jereb & Roper, 2010)	(Jereb & Roper, 2010; Judkins & Vecchione, 2020)																NA	0
Bathypolypus bairdii	Bathypolypus bairdii	1545	"Depths range from 20 to 1 545 m. " (Jereb et al., 2014)	(Roura et al 2010; Vecchione & Roper, 1991, p. 438; Jereb et al., 2014)	20	"Depths range from 20 to 1 545 m. " (Jereb et al., 2014)	(Roura et al 2010; Vecchione & Roper, 1991, p. 438; Jereb et al., 2014)	2	inferred from ROV data (see e.g., https://oceanexplorer.noaa.gov/okeanos/explorations/ex1806/logs/june29-2/june29-2.html)	inferred from ROV data (see e.g., https://oceanexplorer.noaa.gov/okeanos/explorations/ex1806/logs/june29-2/june29-2.html)	5	50	"Distribution Saguenay Fjord, southern Gaspe waters (Baie des Chaleurs, Gaspe Bay to American, Orphan and Bradelle banks; eastern boundary: eastern Bradelle Valley), downstream part of middle St. Lawrence estuary, lower St. Lawrence estuary, Laurentian Channel (bathyal zone)(=Honguedo Strait); south Slope of Anticosti Island; Cobscook Bay" Taken from WoRMS 2023-04-05	Taken from WoRMS 2023-04-05	45	"Distribution Saguenay Fjord, southern Gaspe waters (Baie des Chaleurs, Gaspe Bay to American, Orphan and Bradelle banks; eastern boundary: eastern Bradelle Valley), downstream part of middle St. Lawrence estuary, lower St. Lawrence estuary, Laurentian Channel (bathyal zone)(=Honguedo Strait); south Slope of Anticosti Island; Cobscook Bay" Taken from WoRMS 2023-04-05	Taken from WoRMS 2023-04-05	4										1095.8	"Mortality must be very low. O'Dor & Macal_x0002_aster (1983) show that a three-year lifespan, including one reproduction period, is probable, but that a longer life cannot be ruled out." (Muus 2002)	(Muus 2002)	1095.8	"Mortality must be very low. O'Dor & Macal_x0002_aster (1983) show that a three-year lifespan, including one reproduction period, is probable, but that a longer life cannot be ruled out." (Muus 2002)	(Muus 2002)							2	2	1	"Based on aquaria observations, O'Dor & Macalaster (1983) suggest that bairdii prac_x0002_tises a sit-and-wait feeding strategy, and they list food items demonstrating its omnivorous nature. Undenwater photos confirm the supposed feeding strategy. In the prawn trawling grounds, bairdii is surrounded by a rich food supply of roaming crustaceans, polychetes, and molluscs." (Muus 2002)	Muus 2002
Bathypolypus sponsalis	Bathypolypus sponsalis	1835	"This species inhabits depths down to 1835 m in the Mediterranean Sea, with main distribution between 400 and 700 m (Villanueva, 1992)" (Salman et al., 2001)	(Salman et al., 2001; Quetglas et al., 2000; Jereb et al., 2014; Cuccu et al 2011; Voliani et al 2009; Roura et al 2010; Quetglas et al 2001; D'Onghia et al 1993; Villanueva 1992; Muus 2002)	170	"170-1250 m" (Muus 2002)	(Salman et al., 2001; Quetglas et al., 2000; Jereb et al., 2014; Cuccu et al 2011; Voliani et al 2009; Roura et al 2010; Quetglas et al 2001; D'Onghia et al 1993; Villanueva 1992; Muus 2002)	2	"Bathypolypus sponsalis was found in both areas on muddy bottoms" (D'Onghia et al 1993)	D'Onghia et al 1993	30	45	"Bathypolypus sponsalis (Fischer and Fischer, 1892) has been reported from the Bay of Biscay to Cape Verde in the Atlantic Ocean and also in the MediterraeNASea (Voss 1988a; Guerra 1992)." (Quetglas et al 2001).	(Quetglas et al 2001).	15	"Bathypolypus sponsalis (Fischer and Fischer, 1892) has been reported from the Bay of Biscay to Cape Verde in the Atlantic Ocean and also in the MediterraeNASea (Voss 1988a; Guerra 1992)." (Quetglas et al 2001).	(Quetglas et al 2001).	4				1	"Small individuals occur at greater depths than larger individuals, suggesting up-slope ontogenetic migration." (Jereb et al., 2014)	(Jereb et al., 2014; Villanueva 1992)				1461	Life cycle: not known, but closely related species B. arcticus completes its life cycle in 2-3 years (excluding embryo stage; Nixon & Young, 2003); "assuming daily deposition of stylet increments, specimens of the deepwater octopod Bathypolypus sponsalis were estimated to be <1 year old (Barratt and Allcock, 2010), which does not agree with the longer lifespan (3–4 years) suggested by laboratory-…	(Hoving et al, 2014:308, in Vidal, ed.)	365.3	Life cycle: not known, but closely related species B. arcticus completes its life cycle in 2-3 years (excluding embryo stage; Nixon & Young, 2003); "assuming daily deposition of stylet increments, specimens of the deepwater octopod Bathypolypus sponsalis were estimated to be <1 year old (Barratt and Allcock, 2010), which does not agree with the longer lifespan (3–4 years) suggested by laboratory-…	(Hoving et al, 2014:308, in Vidal, ed.)	517.4	Males 4-6 months and females 8-17 months with Mangold-Wirz (1963) as reference in (Nixon, 1969)	(Nixon, 1969)	121.8	Males 4-6 months and females 8-17 months with Mangold-Wirz (1963) as reference in (Nixon, 1969)	(Nixon, 1969)	NA	0
Bathyteuthis abyssicola	Bathyteuthis abyssicola	4200	"An oceanic species that occurs between about 100 and 4 200 m depth, but normally it is encountered between 700 and 2 000 m in the Southern Ocean where it carries out a deep vertical diurnal migration. Paralarvae and juveniles tend to live at shallower depths than the adults." (Jereb & Roper, 2010)	(Jereb & Roper, 2010; Young, 1972; Roper 1969; Boyle & Rodhouse, 2005)	100	"An oceanic species that occurs between about 100 and 4 200 m depth, but normally it is encountered between 700 and 2 000 m in the Southern Ocean where it carries out a deep vertical diurnal migration. Paralarvae and juveniles tend to live at shallower depths than the adults." (Jereb & Roper, 2010)	(Jereb & Roper, 2010; Young, 1972; Roper 1969; Boyle & Rodhouse, 2005)	1	"Oceanic, mesop. " (Gomes-Pereira et al., 2016)	Gomes-Pereira et al., 2016	130	50	"Bathyteuthis abyssicola, Hoyle, a young specimen of which occurred at 50 ° 22' N., 11 ° 40' W." (Massy 1916)	(Massy 1916)	-80	45 N to 80 S (Jereb & Roper, 2010)	(Jereb & Roper, 2010)	4				1	"An oceanic species that occurs between about 100 and 4 200 m depth, but normally it is encountered between 700 and 2 000 m in the Southern Ocean where it carries out a deep vertical diurnal migration. Paralarvae and juveniles tend to live at shallower depths than the adults." (Jereb & Roper, 2010)	(Jereb & Roper, 2010)	1	"An oceanic species that occurs between about 100 and 4 200 m depth, but normally it is encountered between 700 and 2 000 m in the Southern Ocean where it carries out a deep vertical diurnal migration. Paralarvae and juveniles tend to live at shallower depths than the adults." (Jereb & Roper, 2010)	(Jereb & Roper, 2010)													NA	0
Bolitaena pygmaea	Bolitaena pygmaea	1600	Caught between 1050 – 1600 m by Urbano & Hendrickx (2018)	(Judkins & Vecchione, 2020; Jereb et al., 2014; Urbano & Hendrickx, 2018)	0	"Seventy-seven BolitaeNApygmaea (6–64 mm ML) are distributed from 0 to 1500 m with no diel migration pattern observed." (Judkins & Vecchione, 2020)	(Judkins & Vecchione, 2020; Jereb et al., 2014; Urbano & Hendrickx, 2018)	1	"These small pelagic octopuses typically live over deeper water." (Jereb et al., 2014)	Jereb et al., 2014	88	45	45 N to 43 S (Jereb et al., 2014)	(Jereb et al., 2014)	-43	45 N to 43 S (Jereb et al., 2014)	(Jereb et al., 2014)	3				1	"This species is an upper-boreal, meso-bathypelagic species that undergoes ontogenetic descent and diel vertical migration." (Jereb & Roper, 2010)	(Jereb & Roper, 2010; Judkins & Vecchione, 2020; Jereb et al., 2014)	1	"This species is an upper-boreal, meso-bathypelagic species that undergoes ontogenetic descent and diel vertical migration." (Jereb & Roper, 2010)	(Jereb & Roper, 2010)													NA	0
Callistoctopus macropus	Callistoctopus macropus	242	Depth range (m): 102–242 (Sifner et al., 2005)	(Sifner et al., 2005; Voss & Phillips 1957)	10	Azores "Both specimens examined here were caught in the littoral by divers (<10 m) (Goncalves 1991)	(Sifner et al., 2005; Voss & Phillips 1957)	2	"occur on a range of habitats from soft sediments (sand and mud) and seagrass beds, to coral and rocky reefs" (Norman & Sweeney 1997)	Lykkeboe & Johansen, 1982 Norman & Sweeney 1997	32	45	45 N to 13 N (Jereb et al., 2014)	(Jereb et al., 2014)	13	45 N to 13 N (Jereb et al., 2014)	(Jereb et al., 2014)	1																						2	2
Chiroteuthis veranii	Chiroteuthis veranii	978	southern Levant, E Mediterranean 978m (Paz et al. 2018)	(Quetglas et al., 2000; Quetglas et al. 2013; Paz et al. 2018; Vecchione & Roper, 1991, p. 437)	332	W Mediterranean "Two individuals were taken at 332-340 m depth and the remaining five between 609 and 855 m" (Quetglas et al. 2013)	(Quetglas et al., 2000; Quetglas et al. 2013; Paz et al. 2018; Vecchione & Roper, 1991, p. 437)	1	"A mesopelagic to bathypelagic species as adults," (Jereb & Roper, 2010)	Jereb & Roper, 2010	130	65	65 N to 65 S (Jereb & Roper, 2010)	(Jereb & Roper, 2010)	-65	65 N to 65 S (Jereb & Roper, 2010)	(Jereb & Roper, 2010)	4				1	"A mesopelagic to bathypelagic species as adults," & "paralarvae and juveniles are epipelagic to mesopelagic " (Jereb & Roper, 2010)	(Jereb & Roper, 2010)																1	1				1	"It would be interesting to theorize on the value of the peculiarly arranged tentacular club and the large terminal light organ. In an animal apparently poorly suited for swimming, and living in the darkness of the deep sea, it would appear that the extremely long tentacular stalks might be for lowering the long, well armed clubs below the body where the luminous organs would attract planktonic a…	Voss, 1956
Chtenopteryx sicula	Chtenopteryx sicula	1200	"They occupy depths from the surface to 1200 m with many inhabiting the upper mesopelagic zone." (Judkins & Vecchione, 2020)	(Quetglas et al., 2000; Judkins & Vecchione, 2020; Quetglas et al. 2013; Roper 1974; Villanueva 1992; Krstulovic Sifner et al 2014; Vidal et al 2010; Vafidis et al 2008)	0	"They occupy depths from the surface to 1200 m with many inhabiting the upper mesopelagic zone." (Judkins & Vecchione, 2020)	(Quetglas et al., 2000; Judkins & Vecchione, 2020; Quetglas et al. 2013; Roper 1974; Villanueva 1992; Krstulovic Sifner et al 2014; Vidal et al 2010; Vafidis et al 2008)	1	"Oceanic, mesopelagic " (Gomes-Pereira et al., 2016)	Gomes-Pereira et al., 2016; Jereb and Roper, 2010; Krstulovic Sifner et al., 2014;	95	55	"The specimens were collected on the Amsterdam Mid North Atlantic Plankton Expeditions (1980–1983) along a transect from 55_x0002_N to 25_x0002_N along 30_x0002_W." (Shea and Vecchione 2002)	(Shea and Vecchione 2002)	-40	45 N to 40 S (Jereb & Roper, 2010)	(Jereb & Roper, 2010)	2	1	"the center of abundance of C. sicula appears to shift from the Tyrrhenian Sea in the summer eastward to the Ionian Sea in winter.” (Roper 1974)	(Roper 1974)	1	"Paralarvae epipelagic; adults descend to mesopelagic and bathypelagic depths, undergo strong diel vertical migrations" (Jereb & Roper, 2010)	(Jereb & Roper, 2010; Judkins & Vecchione, 2020)	1	"Paralarvae epipelagic; adults descend to mesopelagic and bathypelagic depths, undergo strong diel vertical migrations" (Jereb & Roper, 2010)	(Jereb & Roper, 2010)													NA	0
Cirroteuthis muelleri	Cirroteuthis muelleri	4854	"Depth range from 500 to 4 854 m, with highest abundance around 3 000 to 3 500 m." (Jereb et al., 2014)	(Jereb et al., 2014)	500	"Depth range from 500 to 4 854 m, with highest abundance around 3 000 to 3 500 m." (Jereb et al., 2014)	(Jereb et al., 2014)	2	"This [...] suggests that Cirroteuthidae spend a significant portion of their time drifting in the pelagic realm. While we cannot completely exclude that C. muelleri opportunistically consumes food in the water column, the body morphology of Cirroteuthidae seems not capable of engulfment of prey in the water column, since their suckers are weak and modified [...]. This suggests C. muelleri feeds …	Golikov et al. 2023; Jereb et al., 2014	31	83	83 N to 52 N (Jereb et al., 2014)	(Jereb et al., 2014)	52	83 N to 52 N (Jereb et al., 2014)	(Jereb et al., 2014)	4																						3	3
Cirrothauma murrayi	Cirrothauma murrayi	4850	"Depth range from 2 430 to 4 850 m, with most captures deeper than 3 000 m." (Jereb et al., 2014)	(Jereb et al., 2014; Aldred et al 1983)	1000	"The cirrates mostly live below 1000 m, many in excess of 2000 m (Robson 1926, 1932 Voss 1967)." (Aldred et al 1983)	(Jereb et al., 2014; Aldred et al 1983)	1	**edge case** "The photographs published by Roper & Brundage (1972) show cirrates to be suprabenthic, living close to the bottom but not actually in contact with it." (Aldred et al 1983). "Cirrothauma murrayi is a pelagic species that has been referred to as ‘the blind octopus’ because of its regressed eyes, although the eyes probably still function as photoreceptors (Aldred et al. 1983)." (Vecch…	Aldred et al 1983; Vecchione et al. 2010	61	85	40 N to 85 N (Jereb et al., 2014)	(Jereb et al., 2014)	24	Bahamas "It is worth noting, however, that capture rate in the vicinity of the Blake Es_x0002_carpment was twice as high as that of either the enclosed basins of the Bahamas or the Middle Atlantic Continental Rise." (Vecchione 1987)	(Vecchione 1987)	4																						NA	0
Cranchia scabra	Cranchia scabra	2000	“Cranchia scabra has a very wide distribution.It has been captured from the surface to depths greater than 2000 m…” (Seibel et al., 1997).	(Cairns, 1976; Jereb & Roper, 2010; Quetglas et al. 1999; Seibel et al., 1997)	0	"They are found distributed between 0 and 1500 m. " (Judkins & Vecchione, 2020)	(Cairns, 1976; Jereb & Roper, 2010; Quetglas et al. 1999; Seibel et al., 1997)	1	"In the Gulf, C. scabra occupies a large section of the water column, from the surface down to 1500 m depth (Fig. 1D), with little evidence of ontogenetic shift or vertical migration (Judkins and Vecchione, 2020, in press)." (Timm et al., 2020)	Timm et al., 2020	81	44	"C. scabra has been reported primarily from warm waters of the Atlantic, Pacific, and Indian oceans between about 35° N and 37 S (Clarke 1966). Pearcy (1965), however, recorded C. scabra from off Oregon at about 44° N. Seven VELERO specimens were taken from the Santa CataliNABasin at 33° N and one from zone 6 at 31°42' N." (Young, 1972)	(Young, 1972)	-37	"C. scabra is known from all temperate and tropical seas between 35 "N and 37' S (Clarke, 1966: 218)" (Cairns, 1976)	(Cairns, 1976)	3				1	"The vertical distribution ranges from about 40 m to nearly 2 700 m with evidence of both significant ontogenetic descent as well as some diel vertical movement." (Jereb & Roper, 2010)	(Jereb & Roper, 2010)	1	"The vertical distribution ranges from about 40 m to nearly 2 700 m with evidence of both significant ontogenetic descent as well as some diel vertical movement." (Jereb & Roper, 2010)	(Jereb & Roper, 2010)	365.3	"a total lifespan of approximately 1 year (Arkhipkin 1996a; Arkhipkin and Nigmatullin, 1997)" (Arkhipkin, 2004:345)	(Arkhipkin, 2004)	365.3	"a total lifespan of approximately 1 year (Arkhipkin 1996a; Arkhipkin and Nigmatullin, 1997)" (Arkhipkin, 2004:345)	(Arkhipkin, 2004)		Sexual maturity: The oldest immature individual of Arkhipkin's (1996) sample was 166 days. Unfortunately, no mature individuals were included in this study. "spend the first part of their lives (approximately 6 months) in tropical epi- and mesopelagic waters, and then descend to cold bathypelagic water to mature possibly for another 6 months" (Arkhipkin, 2004:345)	(Arkhipkin, 2004:345)		Sexual maturity: The oldest immature individual of Arkhipkin's (1996) sample was 166 days. Unfortunately, no mature individuals were included in this study. "spend the first part of their lives (approximately 6 months) in tropical epi- and mesopelagic waters, and then descend to cold bathypelagic water to mature possibly for another 6 months" (Arkhipkin, 2004:345)	(Arkhipkin, 2004:345)	NA	0
Discoteuthis laciniosa	Discoteuthis laciniosa	1000	"Captured in open nets at depths between 100 and 1000 m." (Young & Roper, 1969)	(Young & Roper, 1969; Nixon & Young 2003)	0	sp unspecified "from depths of Oto 700m (R.E. Young and Roper 1969a, Roper and Young 1975}." (Nixon & Young 2003)	(Young & Roper, 1969; Nixon & Young 2003)	1	"Oceanic, mesopelagic " (Gomes-Pereira et al., 2016)	Gomes-Pereira et al., 2016	19	33	From 33°04'N to 14°42'N (Young & Roper, 1969, p. 9)	(Young & Roper, 1969, p. 9)	14	From 33°04'N to 14°42'N (Young & Roper, 1969, p. 9)	(Young & Roper, 1969, p. 9)	2																						NA	0
Egea inermis	Egea inermis	2000	"The vertical distribution of paralarvae to approximately 35 mm mantle length is epipelagic, concentrated in subsurface water to 200 m both day and night. With growth and metamorphosis (around 35 to 40 mm mantle length) juveniles broaden their range in the mesopelagic zone to 800 m or more. One subadult female was captured in a closing net at night at '800 to 600 m in the western North Atlantic. …	(Cairns, 1976; Jereb & Roper, 2010)	35	"[Voss (1974)] concluded that it was a tropical-subtropical species found in the East and West Atlantic, Indian and West Pacific Oceans. Also, it was found only in shallow water (35-125 m)" (Cairns, 1976)	(Cairns, 1976; Jereb & Roper, 2010)	1	"The vertical distribution of paralarvae to approximately 35 mm mantle length is epipelagic, concentrated in subsurface water to 200 m both day and night. With growth and metamorphosis (around 35 to 40 mm mantle length) juveniles broaden their range in the mesopelagic zone to 800 m or more. One subadult female was captured in a closing net at night at '800 to 600 m in the western North Atlantic. …	Jereb & Roper, 2010	77	42	42 N to 35 S (Jereb & Roper, 2010)	(Jereb & Roper, 2010)	-35	42 N to 35 S (Jereb & Roper, 2010)	(Jereb & Roper, 2010)	3				1	"The vertical distribution of paralarvae to approximately 35 mm mantle length is epipelagic, concentrated in subsurface water to 200 m both day and night. With growth and metamorphosis (around 35 to 40 mm mantle length) juveniles broaden their range in the mesopelagic zone to 800 m or more. One subadult female was captured in a closing net at night at 800 to 600 m in the western North Atlantic. S…	(Jereb & Roper, 2010)	0	"The vertical distribution of paralarvae to approximately 35 mm mantle length is epipelagic, concentrated in subsurface water to 200 m both day and night. With growth and metamorphosis (around 35 to 40 mm mantle length) juveniles broaden their range in the mesopelagic zone to 800 m or more. One subadult female was captured in a closing net at night at 800 to 600 m in the western North Atlantic. S…	(Jereb & Roper, 2010)													NA	0
Eledone cirrhosa	Eledone cirrhosa	800	Quetglas et al. (2000) found them from 50 m to 800 m depths	(Salman et al., 2003; Belcari et al., 2002; Costa et al., 2005; Lauria et al., 2016; Quetglas et al., 2000; Salman et al., 2000; Sifner et al., 2005; Silva et al., 2011; Jereb et al., 2014; Sanchez & Martin 1993; Escánez et al. 2018; Gestal et al., 1999; Wurz et al. 1992; Pierce et al., 2010; Boyle, 1983; Jereb et al., 2015)	5	"Depths range from 5 to 500 m. Eledone cirrhosa occurs most commonly at depths between 60 to 120 m on the continental shelf throughout its range. " (Jereb et al., 2014)	(Salman et al., 2003; Belcari et al., 2002; Costa et al., 2005; Lauria et al., 2016; Quetglas et al., 2000; Salman et al., 2000; Sifner et al., 2005; Silva et al., 2011; Jereb et al., 2014; Sanchez & Martin 1993; Escánez et al. 2018; Gestal et al., 1999; Wurz et al. 1992; Pierce et al., 2010; Boyle, 1983; Jereb et al., 2015)	2	"benthic as adults" (Salman et al., 2003)	Salman et al., 2003	42	70	"Norwegian shelf up to 70°N" (Xavier et al., 2018)	(Xavier et al., 2018)	28	"The occurrence of E. cirrhosa in the Canary Islands expands its current southern limit to about 28°N in the Atlantic Ocean." (Escánez et al. 2018)	(Escánez et al. 2018)	1	1	“Distribution and abundance of Eledone cirrhosa, a benthic octopus inhabiting the NE Atlantic and Mediterranean Sea, were studied in north-western Iberian water. Capture data collected during two series of surveys, carried out during summer–autumn in Galician waters (NEAtlantic Ocean), were analyzed. ..Bathymetric distribution, variations in abundance, biomass and average body size of the octopus…	(Regueira et al. 2014; Giordano et al. 2010; Relini et al. 2006; Wurtz et al. 1992; Elsevier, 2014)	1	"Although generally thought of as rather sedentary (Roper et al., 1984), evidence for a pattern of seasonal migration in the Mediterranean is available from analyses of sex ratio and maturity states from a range of depths. The deep-water population (100–200 m) normally has equal numbers of males and females, but trawls in shallower water (60–90 m) in spring catch an increased number of maturing f…	(Villanueva & Norman, 2008)				1095.8	"In the western Mediterranean, lifespan appears to be 2 to 3 years and longer in colder waters further north in the eastern Atlantic" (Jereb et al., 2014)	(Lefkaditou et al., 2001; Giordano et al. 2010; Relini et al. 2006; Jereb et al., 2015; Boyle & Rodhouse, 2005; Boyle, 1983; Boyle, 1983; Jereb et al., 2015; Pierce et al., 2010; Jereb et al., 2014; Regueira et al. 2015)	426.1	NW Iberia “Differential longevity between sexes was observed, with females reaching a life span of 17 months while males attained reached only 14 months, although the possibility that this difference might be even greater is discussed…Combining this with the results on age estimate obtained in this study (maximum age of 517 days), the life span of female E. cirrhosa should be around two years, ag…	(Lefkaditou et al., 2001; Giordano et al. 2010; Relini et al. 2006; Jereb et al., 2015; Boyle & Rodhouse, 2005; Boyle, 1983; Boyle, 1983; Jereb et al., 2015; Pierce et al., 2010; Jereb et al., 2014; Regueira et al. 2015)	700.1	Males 18-19 months and females 21-23 months with Mangold-Wirz (1963) as reference in (Nixon, 1969)	(Relini et al. 2006; Mangold-Wirz (1963) as reference in (Nixon, 1969); Regueira et al. 2015)	167	NW Iberia “Age of mature males ranged from 186 to 381 days (mean±SD: 292.8±74) on the northern fishing grounds, while it varied between 170 and 286 days (mean±SD: 243.7±40) in western waters. With the exception of one specimen with an estimated age of 167 days, the estimated age of mature females ranged between 310 and 453 days (mean±SD: 348.8±55) in the northern fishing grounds and from 386 to 4…	(Relini et al. 2006; Mangold-Wirz (1963) as reference in (Nixon, 1969); Regueira et al. 2015)	6	5
Eledone moschata	Eledone moschata	612	"It is mainly distributed at depths of 15–200 m in both Mediterranean waters and Iberian waters of the Gulf of Cádiz, where it is most abundant in shallow waters down to 100 m (Gamulin-Brida and Ilijanić, 1972; Salman et al., 1997; Lefkaditou et al., 1998a; Belcari et al., 2002a; Silva et al., 2004). In the northern Adriatic, densities were nearly 700 km –2 at 10–50 m, but decreased to <300 km –2…	(Jereb et al., 2014; Akyol et al., 2007; Belcari et al., 2002; Costa et al., 2005; Krstulocic Sifner & Vrgoc, 2009; Lauria et al., 2016; Oellermann et al., 2015; Quetglas et al., 2000; Salman et al., 2000; Sen & Akyol, 2011; Sifner et al., 2005; Sifner & Vrgoc, 2009; Silva et al., 2004; Silva et al., 2011; Escánez et al. 2018; Ruby and Knudsen 1972; Adam, 1937; Pierce et al., 2010; Jereb et al., …	0	" occurs all over the Mediterranean Sea mainly at depths between 0 – 200 m" (Oellermann et al., 2015)	(Jereb et al., 2014; Akyol et al., 2007; Belcari et al., 2002; Costa et al., 2005; Krstulocic Sifner & Vrgoc, 2009; Lauria et al., 2016; Oellermann et al., 2015; Quetglas et al., 2000; Salman et al., 2000; Sen & Akyol, 2011; Sifner et al., 2005; Sifner & Vrgoc, 2009; Silva et al., 2004; Silva et al., 2011; Escánez et al. 2018; Ruby and Knudsen 1972; Adam, 1937; Pierce et al., 2010; Jereb et al., …	2	"This coastal species occurs on muddy substrates." (Jereb et al., 2014)	Belcari et al., 2002; Jereb et al., 2014; Lauria et al., 2016; Sen & Akyol, 2011;	18	46	46 N to 30 N (Jereb et al., 2014)	(Jereb et al., 2014)	28	"the distribution range of E. moschata is extended here [Canary Islands] from 40°N to 28°N in the eastern Atlantic." (Escánez et al. 2018)	(Escánez et al. 2018)	1	1	"Mangold-Wirz (1963) and Mangold (1983) stated that the reproductive migrations affected the sex ratio in relation to size in particular areas and seasons. Furthermore, Ezzedine-Najai (1997) also indicated that the mature females leave the fishing grounds during the spawning season, hence favouring the predominance of males in the sex ratio. But Silva et al. (2004) reported that this phenomenon w…	(Akyol et al., 2007; Krstulocic Sifner & Vrgoc, 2009; Jereb et al., 2015; Boyle, 1983)	1	"In February and March the individuals congregate in shallow water. The large animals disappear again in May after breeding; only the young non-breeding individuals remain, and do not migrate to deeper water until November- December" (Ruby and Knudsen 1972)	(Ruby and Knudsen 1972; Salman et al., 2000; Boyle, 1983)				730.5	"Lifespan is probably up to 2 years (e.g. Mangold, 1983b)." (Jereb et al., 2015)	(Jereb et al., 2015; Boyle, 1983)	456.6	"The entire life-span for females. including the long brooding period. would vary between 15 and probably 23 months" (Boyle, 1983).	(Jereb et al., 2015; Boyle, 1983)	700.1	Males 15-16 months and females 21-23 months with Mangold-Wirz (1963) as reference in (Nixon, 1969)	(Boyle, 1983; Mangold-Wirz (1963) as reference in (Nixon, 1969))	273.9	"Laboratory-reared females of Eledone moschata spawn at the age of 9 to 12 months" (Boyle, 1983).	(Boyle, 1983; Mangold-Wirz (1963) as reference in (Nixon, 1969))	4	4							1	"(Lab Study) Octopuses usually moved on the bottom of the tank with arms extended in all directions, and with the web tilted upward in the direction of progress. The two leading arms were often held off the bottom and extended into the water in front of the octopus, a posture which would trap prey such as crabs." (Mather, 1985)
Enteroctopus dofleini	Enteroctopus dofleini	1500	"Depths range from 0 to 1 500 m." (Jereb et al., 2014)	(Villanueva & Norman, 2008; Jereb et al., 2014; AZA Aquatic Invertebrate Taxon Advisory Group, 2014; Hollenbeck & Scheel, 2017; Conrath & Sisson, 2018; Brewer et al., 2017; Yoon et al., 2016; Scheel, 2015; Sano & Bando, 2015; Toussaint et al., 2012; Scheel, 2002; Ikeda et al., 1999; Kubodera, 1991; Boyle, 1983;	0	"Depths range from 0 to 1 500 m." (Jereb et al., 2014)	(Villanueva & Norman, 2008; Jereb et al., 2014; AZA Aquatic Invertebrate Taxon Advisory Group, 2014; Hollenbeck & Scheel, 2017; Conrath & Sisson, 2018; Brewer et al., 2017; Yoon et al., 2016; Scheel, 2015; Sano & Bando, 2015; Toussaint et al., 2012; Scheel, 2002; Ikeda et al., 1999; Kubodera, 1991; Boyle, 1983;	2	"typically occurs in dens on rocky reefs or boulder areas with sand-shell substrate; the same den is utilized for up to several months. Individuals also have been observed in sand and mud habitats. At the northern end of its range, it occurs commonly on reefs in the intertidal zone" (Jereb et al., 2014)	Jereb et al., 2014 Heery et al., 2018 Scheel, 2002	36	66	66 N to 30 N (Jereb et al., 2014)	(Jereb et al., 2014)	30	66 N to 30 N (Jereb et al., 2014)	(Jereb et al., 2014)	1	1	"dofleini migrates offshore into deeper water in summer in order to mate. In autumn and winter animals migrate back inshore where eggs are spawned" (Jereb et al., 2014)	(Jereb et al., 2014; Hollenbeck & Scheel, 2017; Brewer et al., 2017; Scheel, 2015; Larson et al., 2015; Toussaint et al., 2012; Scheel & Bisson, 2012; Boyle, 1983; Elsevier, 2014;)	1	"dofleini migrates offshore into deeper water in summer in order to mate. In autumn and winter animals migrate back inshore where eggs are spawned" (Jereb et al., 2014)	(Jereb et al., 2014; Villanueva & Norman, 2008; Sano & Bando, 2018; Scheel, 2015; Boyle, 1983; )				1826.3	3-5 years (Nafkha et al., 2019)	(Villanueva & Norman, 2008; Anderson et al., 2002; AZA Aquatic Invertebrate Taxon Advisory Group, 2014; Hollenbeck & Scheel, 2017; Hartwick, 1983 in Boyle, ed.; Brewer et al., 2017; Boyle, 1983; Hanlon and Messnger 2018 - Book p 242; Boyle & Rodhouse, 2005; Conrath & Conners, 2014; Hartwick, in Boyle (1983). p. 286;Nafkha et al., 2019; Iglesias et al., 2014)	1095.8	3-5 years (Nafkha et al., 2019)	(Villanueva & Norman, 2008; Anderson et al., 2002; AZA Aquatic Invertebrate Taxon Advisory Group, 2014; Hollenbeck & Scheel, 2017; Hartwick, 1983 in Boyle, ed.; Brewer et al., 2017; Boyle, 1983; Hanlon and Messnger 2018 - Book p 242; Boyle & Rodhouse, 2005; Conrath & Conners, 2014; Hartwick, in Boyle (1983). p. 286;Nafkha et al., 2019; Iglesias et al., 2014)	1095.8	"Martin (pers. comm) believes that the average time to maturity is 3 years but that males may live 1 or 2 years longer if they don't reproduce" (Hartwick, i Boyle (1983). p. 286)	(Hartwick, i Boyle (1983). p. 286; Boyle, 1983; Boyle & Rodhouse, 2005; Hartwick, 1983 in Boyle, ed.)	730.5	Sexual maturity: 2-3 years (Hartwick, 1983 in Boyle, ed.)	(Hartwick, i Boyle (1983). p. 286; Boyle, 1983; Boyle & Rodhouse, 2005; Hartwick, 1983 in Boyle, ed.)	7	6							1	"hunts mostly by speculation using the tips of its arms to probe around and under rocks (personal observation)" (Corsgove, 2002)
Galiteuthis glacialis	Galiteuthis armata	2500	"The vertical distribution of paralarvae and juveniles extends from the lower epipelagic zone, concentrated around 200 m, but as shallow as around 75 m. With continued growth ontogentic descent finds larger juveniles concentrated at 300 to 1 000 m, subadults to 2 000 m; then sexual maturation occurs in very deep water in excess of 2 500 m. Significant diel vertical shifting appears to occur. " (J…	(Jereb & Roper, 2010; Sajikumar et al. 2020; Piatkowski & Hagen 1994; Roper 1969; Roper & Young 1975;	75	"The vertical distribution of paralarvae and juveniles extends from the lower epipelagic zone, concentrated around 200 m, but as shallow as around 75 m. With continued growth ontogentic descent finds larger juveniles concentrated at 300 to 1 000 m, subadults to 2 000 m; then sexual maturation occurs in very deep water in excess of 2 500 m. Significant diel vertical shifting appears to occur. " (J…	(Jereb & Roper, 2010; Sajikumar et al. 2020; Piatkowski & Hagen 1994; Roper 1969; Roper & Young 1975;	1	in Antarctic "The species was mainly concentrated in the open ocean as well as along the steep continental slope of the eastern Weddell Sea. G. glacialis did not occur in shallow shelf regions or the southern Weddell Sea, but preferred the oceanic regions, which is typical for all cranchiid squids (Voss 1980, Nesis 1987)." (Piatkowski & Hagen 1994)	Piatkowski & Hagen 1994	26	-44	"our records are the first outside circumpolar Antarctic waters, thus expanding the geographical distribution of the species towards the north, at least until 44°02'95" South. SST [sea surface temperature] and SBT [sea bottom temperature] seem to indicate that this species was caught along the western border of the FMC [Falkland (Malvinas) Current]" (Guerra et al. 2011)	(Guerra et al. 2011)	-70	"45°S to 70°S" (Jereb & Roper, 2010)	(Jereb & Roper, 2010)	3	1	"The ASC [Antarctic Slope Current] which has slow movement with an average speed of 8 cm s−1 (Thompson et al., 2018) may result in the paralarvae and juveniles being carried westward from the spawning area on the continental shelf edge near Prydz Bay." (Sajikumar et al. 2020)	(Sajikumar et al. 2020)	1	"The vertical distribution of paralarvae and juveniles extends from the lower epipelagic zone, concentrated around 200 m, but as shallow as around 75 m. With continued growth ontogentic descent finds larger juveniles concentrated at 300 to 1 000 m, subadults to 2 000 m; then sexual maturation occurs in very deep water in excess of 2 500 m. Significant diel vertical shifting appears to occur. " (J…	(Roper & Young 1975; Jereb & Roper, 2010; Piatkowski & Hagen 1994)	1	"Significant diel vertical shifting appears to occur. " (Jereb & Roper, 2010)	(Jereb & Roper, 2010)													NA	0
Gonatus fabricii	Gonatus fabricii	3000	"it is found over a considerable depth range, from surface waters at night to depths of 3000 m during daylight hours (kristensen 1983)" (Hastie et al., 2009).	(Jereb & Roper, 2010; Lischka et al., 2019; Hastie et al., 2009; Lischka et al., 2019; Frandsen and Wieland, 2004; Wilborg et al., 1984; Bjorke, 2001; Nesis, 2001; Boyle, 1983; Jereb et al., 2015; Boyle & Rodhouse, 2005)	80	"...the species lives in shoals in the upper- most 80 m of the water column. At increasing size they are found deeper, and as sub-adults and adults they live above the bottom from 200 m downwards, but migrate upwards at night" (Bjorke, 2001).	(Jereb & Roper, 2010; Lischka et al., 2019; Hastie et al., 2009; Lischka et al., 2019; Frandsen and Wieland, 2004; Wilborg et al., 1984; Bjorke, 2001; Nesis, 2001; Boyle, 1983; Jereb et al., 2015; Boyle & Rodhouse, 2005)	1	"Oceanic, Arctic " (Gomes-Pereira et al., 2016)	Boyle & Rodhouse, 2005; Gomes-Pereira et al., 2016; Jereb et al., 2015	38	80	"The areas sampled, along with corresponding details of timing and institutions involved, are as follows: (1) Barents Sea and surroundings from 4◦ E to 77◦ E and as far as 83◦ N (sampled in 2005–2016 by the Polar Research Institute of Marine Fisheries and Oceanography and Institute of Marine Research); (2) coastal waters around Greenland, as far as 73◦N on the western side and 67◦N on the eastern…	(Golikov et al., 2019).	42	80 N to 42 N (Jereb & Roper, 2010)	(Jereb & Roper, 2010)	3	1	"This species undertakes vertical migrations and, possibly, horizontal migrations. Kris- tensen (1977b) reports dispersal of young squid by the West Greenland Current from zone 1 to zone 2, although no other extensive horizontal migrations are reported. Var- iation in the barium:calcium ratio in the statoliths of this species suggests that juveniles inhabit surface waters and that larger specimen…	(Jereb et al., 2015)	1	"...the species lives in shoals in the upper- most 80 m of the water column. At increasing size they are found deeper, and as sub-adults and adults they live above the bottom from 200 m downwards, but migrate upwards at night" (Bjorke, 2001).	(Bjorke, 2001; Jereb et al., 2015; Frandsen and Wieland, 2004; Golikov et al., 2019; Arkhipkin and Bjorke, 1999; Zumholz and Frandsen, 2006; Boyle, 1983)	1	"...the species lives in shoals in the upper- most 80 m of the water column. At increasing size they are found deeper, and as sub-adults and adults they live above the bottom from 200 m downwards, but migrate upwards at night" (Bjorke, 2001).	(Bjorke, 2001; Jereb et al., 2015; Frandsen and Wieland, 2004; Zumholz and Frandsen, 2006; Zumholz et al., 2007; Folkow and Blix, 1999; Boyle, 1983)	1095.8	"As in other squid species (e.g. Illex coindetii, Jereb and Ragonese, 1995; Arkhipkin et al., 1998), different methods to investigate growth and age give different results for G. fab- ricii. Analysis of length frequency data suggests a rather long life cycle (2–3 years, Muus, 1962; Zumholz and Frandsen, 2006)." (Jereb et al., 2015)	(Lischka et al., 2019; Jereb et al., 2015; Rodhouse and Hatfield, 1990)	365.3	“G. fabricii from Greenland where growth is apparently somewhat slower than in the same species from Norway [largest squid in each population sampled were no more than about 1 year old (Wiborg et al., 1984) , and the maximum age is nearly 2 years (Kristensen, 1983 ). ” (Rodhouse and Hatfield, 1990)	(Lischka et al., 2019; Jereb et al., 2015; Rodhouse and Hatfield, 1990)	1095.8	"In Greenland waters, males mature at an age of about 2 years (20-25 cm pen length) whereas females are assumed to mature at an age between 2.5-3 years (Kristensen 1984)" (Frandsen and Wieland, 2004).	(Frandsen and Wieland, 2004)	730.5	"In Greenland waters, males mature at an age of about 2 years (20-25 cm pen length) whereas females are assumed to mature at an age between 2.5-3 years (Kristensen 1984)" (Frandsen and Wieland, 2004).	(Frandsen and Wieland, 2004)	NA	0
Grimalditeuthis bonplandi	Grimalditeuthis bonplandi	2046	“BS 2010–2046 m” (Urbano and Hendrickx, 2018)	(Judkins & Vecchione, 2020; Urbano and Hendrickx, 2018)	0	"They were found from the surface to 1500 m during day and night with the majority of individuals found between 600 and 1500 m." (Judkins & Vecchione, 2020)	(Judkins & Vecchione, 2020; Urbano and Hendrickx, 2018)	1	"Mesopelagic to bathypelagic." (Jereb & Roper, 2010)	Chesalin & Zuyev, 2002; Jereb & Roper, 2010	85	45	45 N to 40 S (Jereb & Roper, 2010)	(Jereb & Roper, 2010)	-40	45 N to 40 S (Jereb & Roper, 2010)	(Jereb & Roper, 2010)	4				1	"an ontogenic shift for this species is evident, with larger individuals found in the lower meso- and upper bathypelagic zones" (Judkins & Vecchione, 2020)	(Judkins & Vecchione, 2020)																1	1				1	"These tentacle club movements superficially resemble the movements of small marine organisms and suggest the possibility that G. bonplandi uses aggressive mimicry by the tentacle clubs to lure prey, which we find to consist of crustaceans and cephalopods. In the darkness of the meso- and bathypelagic zones the flapping and undulatory movements of the tentacle may: (i) stimulate bioluminescence i…	Hoving et al 2013
Haliphron atlanticus	Haliphron atlanticus	6787	"Reported to occupy a depth range in open-ocean from the surface to at least 1 260 m, over depths of up to 6787 m. Collected in bottom trawls on continental shelves and slopes at depths of 100 to 3173 m" (Jereb et al., 2014)	(Judkins & Vecchione, 2020; Jereb et al., 2014; Vecchione & Roper, 1991, p. 438; Goncalves, 1991; Jereb et al., 2014)	0	"Twenty-nine Haliphron atlanticus were collected from the surface layer down to 1200 m" (Judkins & Vecchione, 2020)	(Judkins & Vecchione, 2020; Jereb et al., 2014; Vecchione & Roper, 1991, p. 438; Goncalves, 1991; Jereb et al., 2014)	2	**borderline** JM: gelatinous; needs to float so likely pelagic. "Collected in bottom trawls on continental shelves and slopes at depths of 100 to 3 173 m. It has been proposed that Haliphron atlanticus may not be entirely pelagic, but might pass only relatively short periods of its life cycle in the open waters, soon returning to a life at the bottom especially on continental slopes" (Jereb et a…	Jereb et al., 2014; Hoving & Haddock 2017	128	83	"North Atlantic, but there are two records from the Norwegian coast at 66.3°N–68.3°N" (Xavier et al., 2018)	(Xavier et al., 2018)	-45	68 N to 45 S (Jereb et al., 2014)	(Jereb et al., 2014)	3				1	"The overall size distribution showed evidence of progressive growth throughout the course of the year, with peak body sizes occurring in the fall of 2012 (Fig. 5b) and decreasing slightly in 2014. Brooding has been reported in H. atlanticus (Young 1995) and juveniles are thought to live in near-surface waters, descending into deeper water as they grow and mature (Nesis 1987; Young 1995)" (Shea e…	(Shea et al. 2017; Judkins & Vecchione, 2020)																2	2
Hapalochlaena fasciata	Hapalochlaena fasciata	20	"Depth range from 0 to at least 20 m" (Jereb et al., 2014)	(Jereb et al., 2014)	0	"Depth range from 0 to at least 20 m" (Jereb et al., 2014)	(Jereb et al., 2014)	2	"Occurs on intertidal and shallow rocky reefs." (Jereb et al., 2014)	Jereb et al., 2014; Norman and Reid 2000:56	13	-24	24 S to 37 S (Jereb et al., 2014)	(Jereb et al., 2014)	-37	24 S to 37 S (Jereb et al., 2014)	(Jereb et al., 2014)	1																121.8	aquarium "The hatchlings were reared in the laboratory for 4 months, at the end of which time they were sexually mature (35-40 mm ML)." (Nixon & Young 2003)	(Nixon & Young 2003)	121.8	aquarium "The hatchlings were reared in the laboratory for 4 months, at the end of which time they were sexually mature (35-40 mm ML)." (Nixon & Young 2003)	(Nixon & Young 2003)	1	1
Helicocranchia papillata	Helicocranchia pfefferi	2000	"Vertical distribution of paralarvae and juveniles occurs in the upper 300 m, followed by ontogenetic descent of individuals into the mesopelagic zone with growth. Adults mature in the bathypelagic waters of 2 000 m or more; shallow depth captures of paralarvae and nearly spent females in the upper 100 m point to an epipelagic spawning habit." (Jereb & Roper, 2010)	(Jereb & Roper, 2010)	100	"Vertical distribution of paralarvae and juveniles occurs in the upper 300 m, followed by ontogenetic descent of individuals into the mesopelagic zone with growth. Adults mature in the bathypelagic waters of 2 000 m or more; shallow depth captures of paralarvae and nearly spent females in the upper 100 m point to an epipelagic spawning habit." (Jereb & Roper, 2010)	(Jereb & Roper, 2010)	1	"Vertical distribution of paralarvae and juveniles occurs in the upper 300 m, followed by ontogenetic descent of individuals into the mesopelagic zone with growth. Adults mature in the bathypelagic waters of 2 000 m or more; shallow depth captures of paralarvae and nearly spent females in the upper 100 m point to an epipelagic spawning habit." (Jereb & Roper, 2010)	Jereb & Roper, 2010	25	35	" The geographical distribution of H. papillata occupies a broad portion of the western, central and eastern subtropical North Atlantic Ocean; Caribbean Sea and Gulf of Mexico, northeastern African waters." (Jereb & Roper, 2010)	(Jereb & Roper, 2010)	10	" The geographical distribution of H. papillata occupies a broad portion of the western, central and eastern subtropical North Atlantic Ocean; Caribbean Sea and Gulf of Mexico, northeastern African waters." (Jereb & Roper, 2010)	(Jereb & Roper, 2010)	3				1	"Vertical distribution of paralarvae and juveniles occurs in the upper 300 m, followed by ontogenetic descent of individuals into the mesopelagic zone with growth. Adults mature in the bathypelagic waters of 2 000 m or more; shallow depth captures of paralarvae and nearly spent females in the upper 100 m point to an epipelagic spawning habit." (Jereb & Roper, 2010)	(Jereb & Roper, 2010)																NA	0
Heteroteuthis dispar	Heteroteuthis dispar	4300	"The assumption of Hoving (2008) that Heteroteuthis is more common near seamounts and submarine ridges and seldom in open water cannot be supported, because almost all studied specimens came from the open sea with ground depths up to 4300 m." (Rotermund & Guerrero-Kommritz 2010)	(Salman et al., 2003; Jereb & Roper, 2005; Quetglas et al., 2000; Sifner et al., 2005; Rotermund & Guerrero-Kommritz 2010; Lefkaditou et al. 1999; Villanueva 1992; Roper & Young, 1975)	100	"The paralarvae live in the mesopelagic and bathypelagic zones, often far from the coasts, with bottom depths ranging between 1 500 and 3 000 m. Adults live frequently in groups in the lower epipelagic and mesopelagic zones, most commonly in depths between 200 and 300 m." (Jereb & Roper, 2005)	(Salman et al., 2003; Jereb & Roper, 2005; Quetglas et al., 2000; Sifner et al., 2005; Rotermund & Guerrero-Kommritz 2010; Lefkaditou et al. 1999; Villanueva 1992; Roper & Young, 1975)	2	**edge case** JM: pelagic lifestyle. “Small cephalopods of the genus Heteroteuthis are the most pelagic members in the family Sepiolidae…The species seems to be widely distributed throughout the watercolumn. In two studies performed in the Aegean Sea, H. dispar was found to be the most common cephalopod in pelagic samplings up to 650 m of depth (Salman et al. 2003; Lefkaditou et al. 1999). Nesis …	Hoving et al. 2008	51	52	52 N to 1 N (Jereb & Roper, 2005)	(Jereb & Roper, 2005)	1	52 N to 1 N (Jereb & Roper, 2005)	(Jereb & Roper, 2005)	2										730.5	2 yrs (Rotermund & Guerrero-Kommritz 2010)	(Rotermund & Guerrero-Kommritz 2010; Nixon & Young, 2003:81)	730.5	2 yrs (Rotermund & Guerrero-Kommritz 2010)	(Rotermund & Guerrero-Kommritz 2010; Nixon & Young, 2003:81)	365.3	maturing "during the second year" (Nixon & Young, 2003:81)	(Nixon & Young, 2003:81)	365.3	maturing "during the second year" (Nixon & Young, 2003:81)	(Nixon & Young, 2003:81)	NA	0
Histioteuthis miranda	Histioteuthis miranda	1200	"Capture data suggest that this is the most abundant histioteuthid species encountered throughout most of its normal range. It occurs abundantly at 700 to 900 m off South Africa, where a large breeding population is located. It ranges from subsurface waters to at least 1 200 m; ontogenetic descent exists as larger subadults and adults generally are captured deeper than juveniles, 700 to 1 200 m o…	(Jereb & Roper, 2010; Hoving et al 2010)	300	"Capture data suggest that this is the most abundant histioteuthid species encountered throughout most of its normal range. It occurs abundantly at 700 to 900 m off South Africa, where a large breeding population is located. It ranges from subsurface waters to at least 1 200 m; ontogenetic descent exists as larger subadults and adults generally are captured deeper than juveniles, 700 to 1 200 m o…	(Jereb & Roper, 2010; Hoving et al 2010)	2	**edge case** JM: pelagic lifestyle. “Small cephalopods of the genus Heteroteuthis are the most pelagic members in the family Sepiolidae…The species seems to be widely distributed throughout the watercolumn. In two studies performed in the Aegean Sea, H. dispar was found to be the most common cephalopod in pelagic samplings up to 650 m of depth (Salman et al. 2003; Lefkaditou et al. 1999). Nesis …	Hoving & Lipiński 2009; Jereb & Roper, 2010; Roeleveld et al. 1992; Hoving et al. 2010	52	12	"This study finds evidence of their presence in the east_x0002_ern Arabian Sea close to the Lakshadweep archipelago and associated submarine mounts (Perumal Par, Suheli Par, Cherbaniani Reef and Byragmore Reef). Voss et al. (1998) first reported H. miranda from the western Arabian Sea (~12° N, 52° E), which is about 1240 nm northwest of the present record" (Sajikumar et al 2018)	(Sajikumar et al 2018)	-40	10 S to 40 S (Jereb & Roper, 2010)	(Jereb & Roper, 2010)	4				1	"Capture data suggest that this is the most abundant histioteuthid species encountered throughout most of its normal range. It occurs abundantly at 700 to 900 m off South Africa, where a large breeding population is located. It ranges from subsurface waters to at least 1 200 m; ontogenetic descent exists as larger subadults and adults generally are captured deeper than juveniles, 700 to 1 200 m o…	(Jereb & Roper, 2010)				730.5	"...while Histioteuthis miranda Berry, 1918, from the same area may live for up to 2 years (Hoving and Lipinski, 2009)" (Elsevier, 2014).	(Elsevier, 2014)	730.5	"...while Histioteuthis miranda Berry, 1918, from the same area may live for up to 2 years (Hoving and Lipinski, 2009)" (Elsevier, 2014).	(Elsevier, 2014)							NA	0
Illex illecebrosus	Illex illecebrosus	4800	"The vertical distribution of I. illecebrosus extends over a broad range of depth depending on season, size/age, and time of day. For example, subadults/adults generally concentrate on or near the bottom during the day then disperse into the water column at night, based on benthic and midwater trawling and in situ observations from submersibles. During spring, the 15°C isotherm lay between 80 and…	(Arkhipkin et al, 2015; Jereb & Roper, 2010; Brozniak & Hendrickson 1999; Rowell et al. 1985; Voss & Brakoniecki 1985; Vecchione & Roper, 1991, p. 434; Vecchione & Roper, 1991, p. 436; Jereb et al., 2015; Jereb et al., 2015; Roper & Young, 1975; Brozniak & Hendrickson 1999)	18	"Although common in nearshore waters north of the Gulf of Maine during summer and fall, the species is uncommon in shallow waters ( < 18 m) on the USA shelf (Hendrickson and Holmes, 2004)." (Arkhipkin et al, 2015)	(Arkhipkin et al, 2015; Jereb & Roper, 2010; Brozniak & Hendrickson 1999; Rowell et al. 1985; Voss & Brakoniecki 1985; Vecchione & Roper, 1991, p. 434; Vecchione & Roper, 1991, p. 436; Jereb et al., 2015; Jereb et al., 2015; Roper & Young, 1975; Brozniak & Hendrickson 1999)	2	**edge case** *JM Feb 28: definitely pelagic lifestyle. "We now know that Illex illecebrosus commonly rests on the sediment surface on the continental slope" (Vecchione & Roper, 1991, p. 442). "Illex illecebrosus is a pelagic Ommastrephid species, hatched at sea, coming near shore in schools as juveniles and returning to the deep ocean to spawn (O'Dor, 1983)" (Mather & O'Dor 1984). "Migrate to bo…	Mather & O'Dor 1984; Vecchione & Roper, 1991, p. 442; Hendrickson & Holmes 2004; Harrop et al. 2014	41	66	" Northwestern North Atlantic Ocean off the east coast of North America from about 26°N to 29°N off the east coast of Florida to 66°N (Iceland, southern Greenland, Baffin Island)" (Jereb & Roper, 2010)	(Jereb & Roper, 2010)	25	Northwest Atlantic 25 N to 65 N (Arkhipkin et al., 2015)	(Arkhipkin et al., 2015)	2	1	"The timing of migrations into the ﬁshing areas varies interannually (Fedulov and Amaratunga, 1981) and begins earliest in the southern portion of the species’ range. During March and April, on-shelf migration occurs simultaneously along the USA shelf/slope edge, from South CaroliNAto Browns Bank on the southern Scotian Shelf, and squid densities are highest in the southernmost and deepest survey…	(Arkhipkin et al., 2015; Jereb & Roper, 2010; Luckhurst 2018; Shea et al. 2017; O'Dor & Dawe 1998; Dawe & Brodziak 1998; Perez & O’Dor 1998; Dawe et al. 1981; Sauer et al 2000; Arkhipkin 2013; Boyle, 1983; Jereb et al., 2015;	1	"The timing of migrations into the ﬁshing areas varies interannually (Fedulov and Amaratunga, 1981) and begins earliest in the southern portion of the species’ range. During March and April, on-shelf migration occurs simultaneously along the USA shelf/slope edge, from South CaroliNAto Browns Bank on the southern Scotian Shelf, and squid densities are highest in the southernmost and deepest survey…	(Arkhipkin et al., 2015) (Roper & Young 1975; Boyle & Rodhouse, 2005)	1	“...nearly all captures occur during the daytime indicating that specimens leave the bottom and disperse into midwater at night (C. C. Lu, pers. comm.)” (Roper & Young 1975).	(Roper & Young 1975)	365.3	“results indicated that the largest squid in each population sampled were no more than about 1 year old. (Hurley and Beck, 1979; Radtke, 1983)” (Rodhouse and Hatfield, 1990)	(Coelho et al. 1994; Arkhipkin & Fetisov 2000; Perez & O’Dor 2000; Ragonese et al. 2002; Hendriskson 2004; Hendrickson & Hart 2006; Arkhipkin et al., 2015; Rodhouse and Hatfield, 1990)	115	"The lifespan of mated females from the winter cohort inhabiting the USA shelf was 115–215 days (Hendrickson, 2004) whereas a maximum age of 250 days was documented for females caught in the Newfoundland jig ﬁshery and which were not mature (Dawe and Beck, 1997). The species exhibits latitudinal clines in growth rate and size-at-maturity such that individuals inhabiting warmer waters of the Mid-A…	(Coelho et al. 1994; Arkhipkin & Fetisov 2000; Perez & O’Dor 2000; Ragonese et al. 2002; Hendriskson 2004; Hendrickson & Hart 2006; Arkhipkin et al., 2015; Rodhouse and Hatfield, 1990)	92	"Minimum age-at-maturity was 88 d for males and 92 d for females. Females attained 50% maturity at a younger age (A50 ¼ 144 d) than males (A50 ¼ 154 d), but this difference was not significant"(Hendrickson 2004)	(Hendrickson 2004)	88	"Minimum age-at-maturity was 88 d for males and 92 d for females. Females attained 50% maturity at a younger age (A50 ¼ 144 d) than males (A50 ¼ 154 d), but this difference was not significant"(Hendrickson 2004)	(Hendrickson 2004)	7	6
Japetella diaphana	Japetella diaphana	2500	"[Thore, 1949] also reported ontogenetic descent in this species; the juveniles (25 mm) were found between 100-300 m while the adults were concentrated between 1750-2500 m." (Cairns, 1976)	(Cairns, 1976; Judkins & Vecchione, 2020; Jereb et al., 2014; Urbano & Hendrickx, 2018; Birk et al., 2019; )	0	"those larger than 26 mm ML living below 600 m, with one exception where a 44 mm ML specimen was collected between 0 and 200 m" (Judkins & Vecchione, 2020)	(Cairns, 1976; Judkins & Vecchione, 2020; Jereb et al., 2014; Urbano & Hendrickx, 2018; Birk et al., 2019; )	1	"pelagic" (Jereb et al., 2014)	Jereb et al., 2014	100	60	60 N to 40 S (Jereb et al. 2014)	(Jereb et al. 2014)	-40	60 N to 40 S (Jereb et al. 2014)	(Jereb et al. 2014)	3				1	"[Thore, 1949] also reported ontogenetic descent in this species; the juveniles (25 mm) were found between 100-300 m while the adults were concentrated between 1750-2500 m." (Cairns, 1976)	(Cairns, 1976; Jereb et al., 2014; Romero et al., 2020; Roper & Young 1975)																NA	0
Joubiniteuthis portieri	Joubiniteuthis portieri	3500	one specimen found in Nova Scotia minimum depth 4000m (Vecchione & Pohle 2002)	(Jereb & Roper, 2010; Vecchione & Pohle 2002; Judkins & Vecchione, 2020)	300	"Depths of capture in open nets range from 300 to 500 m at night (1 at 3 500 m) and 800 to 2 500 m during daytime" (Jereb & Roper, 2010)	(Jereb & Roper, 2010; Vecchione & Pohle 2002; Judkins & Vecchione, 2020)	1	"living throughout the water column" (Judkins & Vecchione, 2020)	(Judkins & Vecchione, 2020	70	40	"Cosmopolitan in tropical and subtropical, even temperate waters; Atlantic Ocean, 40°N to 30°S, including Caribbean Sea; Pacific Ocean, Hawaii, Japan, eastern Australia, Tasman Sea, New Zealand (Fig. 254)." (Jereb & Roper, 2010)	(Jereb & Roper, 2010)	-30	"Cosmopolitan in tropical and subtropical, even temperate waters; Atlantic Ocean, 40°N to 30°S, including Caribbean Sea; Pacific Ocean, Hawaii, Japan, eastern Australia, Tasman Sea, New Zealand (Fig. 254)." (Jereb & Roper, 2010)	(Jereb & Roper, 2010)	4	0	"no [evidence of] ontogenic shift for this species" (Judkins & Vecchione, 2020)	(Judkins & Vecchione, 2020)	0	"no [evidence of] ontogenic shift for this species" (Judkins & Vecchione, 2020)	(Judkins & Vecchione, 2020)																NA	0
Leachia dislocata	Leachia atlantica	1879	Caught from 865 m to 1879 m (Urbano & Hendrickx, 2019)	(Jereb & Roper, 2010; Urbano & Hendrickx, 2019; Urbano and Hendrickx, 2018)	200	"Juveniles occur in the upper few hundred metres of the epipelagic zone; then with ontogenetic growth they descend into the bathypelagic depths of 1 000 m or more. Mating and spawning appear to occur in the upper 200 m, based on captures of mature males and a spent female in those upper epipelagic waters." (Jereb & Roper, 2010)	(Jereb & Roper, 2010; Urbano & Hendrickx, 2019; Urbano and Hendrickx, 2018)	1	Pelagic (Urbano & Hendrickx, 2019)	Urbano & Hendrickx, 2019	83	45	"This species occurs in oceanic waters of the eastern North Pacific Ocean in the California Current between approximately 25°N and 45°N and westward in North Pacific central waters to 160°W, including the Hawaiian Islands; in the Peru-Chile Current between about 15°S and 25°S. " (Jereb & Roper, 2010)	(Jereb & Roper, 2010)	-38	""This species has been found on both sides of the equator in the Pacific and Atlantic Oceans, and in the Indian Ocean...In the New Zealand region L. eschscholtzii has been taken between 28°S and 38°S" (Imber 1978)	(Imber 1978)	3				1	"Juveniles occur in the upper few hundred metres of the epipelagic zone; then with ontogenetic growth they descend into the bathypelagic depths of 1 000 m or more. Mating and spawning appear to occur in the upper 200 m, based on captures of mature males and a spent female in those upper epipelagic waters." (Jereb & Roper, 2010)	(Jereb & Roper, 2010)																NA	0
Loligo forbesii	Loligo forbesii	1000	"It occurs over the continental shelf in the temperate part of its distributional range, but it is found in deeper waters in subtropical areas. Its entire vertical range extends from depths shallower than 50 to over 700 m, while the Azores population occurs deeper than 1 000 m. In the Mediterranean Sea, it very seldom occurs in waters less that 80 to100 m depth, and its bathymetric range overlaps…	(Jereb & Roper, 2010; Arkhipkin et al., 2015; Quetglas et al., 2000; Sifner et al., 2005; Silva et al., 2011; D’Onghia et al. 2011; Valls et al 2015; Oesterwind et al 2010; Morris et al., 1993; Moreno et al 1994; Jereb et al., 2015; Barrett et al 2021; Vafidis et al 2008)	5	"depth 5-346 m" (Vafidis et al 2008)	(Jereb & Roper, 2010; Arkhipkin et al., 2015; Quetglas et al., 2000; Sifner et al., 2005; Silva et al., 2011; D’Onghia et al. 2011; Valls et al 2015; Oesterwind et al 2010; Morris et al., 1993; Moreno et al 1994; Jereb et al., 2015; Barrett et al 2021; Vafidis et al 2008)	2	**edge case** "In Scotland, a small directed fishery takes L. forbesii in inshore waters over rocky ground at the start of the season, and over sandy/muddy bottom later in the season (Young et al., 2006; Smith, 2011), possibly indicating a shift in habitat preference with maturity" (Smith et al 2013). "demersal...fatty-acid and stable-isotope analyses have shown the association between L. forbesi…	Smith et al 2013; Jereb & Roper, 2010	43	63	"L. forbesi occurring throughout the northeast Atlantic between 20 and 63◦N" (Chen et al 2006)	Chen et al 2006)	20	60 N (about 64 N on the map) to 20 N (Jereb & Roper, 2010)	(Jereb & Roper, 2010)	1	1	"It shows an onshore-offshore ontogenetic migration, typical of loliginids, moving from the shelf edge (at 100–200 m) in summer toward inshore waters to spawn in the winter. In some years a West-East migration apparently occurs in autumn in Scottish waters (Waluda and Pierce, 1998). In the Moray Firth, Scotland, the smallest individuals are caught close inshore in summer and there seems to be a s…	(Jereb & Roper, 2010; Arkhipkin et al., 2015)													570	“The relationship between age and sexual maturity of male and females in both species was weak (Fig. 3). Immature and maturing specimens were present at a wide range of ages in both sexes and species, especially in males of L. forbesii…L. forbesii became mature later than L. vulgaris; with females becoming mature from 399 days on, and the females in the 450 age class were always mature. Males cou…	(Agus et al. 2018; Hanlon et al. 1989)	249	“The smallest mature male with spermatophores in the penis was 102 mm ML at day 249 (LF83). Some females began to produce maturing ova at about 90-l00mm ML (Fig. 7), corresponding to 250-390 days in culture (Fig. 6 and Forsythe & Hanlon 1989).” (Hanlon et al. 1989)	(Agus et al. 2018; Hanlon et al. 1989)	2	2
Loligo vulgaris	Loligo vulgaris	600	"Wirz (1963) stated that L. vulgaris mainly occurs at depths less than 100m, although it may be found down to about 500-600 m" (Ruby and Knudsen 1972)	(Jereb & Roper, 2010; Arkhipkin et al., 2015; Salman et al., 1998; Sifner et al., 2005; Silva et al., 2011; Roditi et al., 2020; Ruby and Knudsen 1972; Valls et al 2015; Sanchez and Demestre 2010; Mathger and Denton, 2001; Pereira et al., 1997; Adam, 1937; Sen 2005-06; Villanueva et al 2003; Moreno et al 1994; Sanchez and Guerra 1994; Jereb et al., 2015; Boyle, 1983; Bas, 1975; Roper & Young, 197…	2	In Kalymnos Island (South Aegean Sea) the species was caught with handlines in depth ranging from 2-73 m with a mean of 30.29 +/- 17.92 (Roditi et al., 2020)	(Jereb & Roper, 2010; Arkhipkin et al., 2015; Salman et al., 1998; Sifner et al., 2005; Silva et al., 2011; Roditi et al., 2020; Ruby and Knudsen 1972; Valls et al 2015; Sanchez and Demestre 2010; Mathger and Denton, 2001; Pereira et al., 1997; Adam, 1937; Sen 2005-06; Villanueva et al 2003; Moreno et al 1994; Sanchez and Guerra 1994; Jereb et al., 2015; Boyle, 1983; Bas, 1975; Roper & Young, 197…	2	**edge case** "Loligo vulgaris generally has a pelagic habitus, but it becomes more dependent on the bottom during spawning seasons" (Jereb & Roper, 2010). "nectobenthic neritic species that inhabits the circumlittoral region in subtropical/temperate waters (Hastie et al., 2009; Jereb and Roper, 2010)...typically lives shallower than 100 m (Sanchez and Guerra, 1994; Salman et al., 1997; Sanchez e…	Jereb & Roper, 2010	77	57	""occurs along the eastern Atlantic from the British Isles (55 ° N) to the Gulf of Guinea (20 ° S; Roper et al., 1984), extending out to Madeira (Clarke and Lu, 1995), and throughout the Mediterranean Sea (Belcari, 1999a). Adults are occasionally reported off the northwest coast of Scotland at 57°N (Pierce et al., 1994a; Hastie et al., 2009a), the North Sea (De Heij and Baayen, 2005), and the Kat…	(Pierce et al., 2010)	-20	63 N to 20 S from looking at the map, though Jereb and Roper (2010) writes " Eastern Atlantic Ocean: from approximately 55°N, around the British Isles, the North Sea (including the Skagerrak, the Kattegat and the western Baltic Sea), to 20°S, off the southwestern coast of Africa, including Madeiran waters. Mediterranean Sea: from the western to the eastern basins, including the Adriatic Sea " (Je…	(Jereb & Roper, 2010)	1	1	"Migratory patterns have been described in the northeast Atlantic, but are still poorly understood (Jereb et al., in press)" (Arkhipkin et al., 2015)	(Arkhipkin et al., 2015; Hastie et al. 2009; Paulij et al 1990;ViaNAet al. 2009; Jereb et al., 2015; Elsevier, 2014)	1	"There was evidence of a summer/autumn migration of squid into both ends of the North Sea. An influx of squid into the southern North Sea from the English Channel via the Straits of Dover was recorded by Holme (1974) for Loligo forbesi." (Waluda and Pierce 1998)	(Bas, 1975; Roper & Young, 1975; Smith et al 2013; )				1461	"Estimates based on length-frequency analysis suggest that L. vulgaris can live for up to 4 years (Mangold-Wirz, 1963a). However, counts of daily growth increments in stato- liths reveal that lifespan is normally ca. 1 year, although variations have been reported, as detailed hereafter. Slightly longer lifespans (382 and 396 d) have been recorded in males from Galician waters (Rocha and Guerra, 1…	(Moreno et al 2007; Arkhipin 1995; Rocha and Guerra 1999; Arkhipkin 1995; Jereb & Roper, 2010; Natsukari and Komine 1992; Boyle, 1983; Arkhipkin et al., 2015; Jereb et al., 2015; Pierce et al., 2010)	273.9	"Life span duration based on statolith analysis is estimated to range between 9 and 10 months (southern Portuguese and West Saharan shelf waters) and 1.5 years (north Portuguese waters), considerably shorter than the 2 to 4 years previously estimated on the basis of length frequency analyses." (Jereb & Roper, 2010)	(Moreno et al 2007; Arkhipin 1995; Rocha and Guerra 1999; Arkhipkin 1995; Jereb & Roper, 2010; Natsukari and Komine 1992; Boyle, 1983; Arkhipkin et al., 2015; Jereb et al., 2015; Pierce et al., 2010)	480	“The relationship between age and sexual maturity of male and females in both species [L. forbesii and L. vulgaris] was weak (Fig. 3). Immature and maturing specimens were present at a wide range of ages in both sexes and species…Males and females of L. vulgaris became mature from 300 and 320 days, respectively, and as shown in Fig. 3,they were always found to be mature from the 480 age class (da…	(Moreno et al., 2005; Boyle, 1983; Agus et al. 2018; Jereb et al., 2015; Pierce et al., 2010; Arkhipin 1995)	250	"Age studies confirm that males mature ca. 1 month earlier than females (Rocha, 1994; Arkhipkin, 1995; Bettencourt et al., 1996; Moreno et al., 2005). In Portugal, males mature at a mean age of 9 months, and spawning takes place at a mean age of 10 months. A high percentage of the population is mature before 1 year (Moreno et al., 2005). Farther south, on the Saharan Bank, minimum age at full mat…	(Moreno et al., 2005; Boyle, 1983; Agus et al. 2018; Jereb et al., 2015; Pierce et al., 2010; Arkhipin 1995)	6	5
Lolliguncula brevis	Lolliguncula brevis	507	15-507 m (Vecchione & Roper, 1991, p. 436)	(Haimovici et al., 1989; Coehlo et al 2010; Bartol et al 2002; Hanlon et al 1983; Hanlon et al 1983; Vecchione & Roper, 1991, p. 436)	0	0-20 m (Haimovici et al., 1989)	(Haimovici et al., 1989; Coehlo et al 2010; Bartol et al 2002; Hanlon et al 1983; Hanlon et al 1983; Vecchione & Roper, 1991, p. 436)	2	"Neritic marine environment, shallw waters from 2 to 8m depth. The sediment varies from sandy to muddy bottoms" (Simone 1997)	Jereb & Roper, 2010; Simone 1997	73	45	"about 45ºN to 28ºS" (Jereb & Roper, 2010)	(Jereb & Roper, 2010)	-28	"about 45ºN to 28ºS" (Jereb & Roper, 2010)	(Jereb & Roper, 2010)	1	1	"Typically neritic, in the northwest Atlantic, North of Cape Hatteras, D. pealeii migrates inshore and northward in late spring and early summer into shallow coastal waters to spawn; by late autumn to early winter the squid migrate southward and into deeper waters along the edge of the continental shelf, where they over-winter. These inshore-offshore and north-south movements are mainly related t…	(Jereb & Roper, 2010; Arkhipkin et al., 2015; Staudinger et al. 2006; Granados-Amores et al 2019; Lange & Sissenwine 1980; Boyle, 1983)	1	"Typically neritic, in the northwest Atlantic, North of Cape Hatteras, D. pealeii migrates inshore and northward in late spring and early summer into shallow coastal waters to spawn; by late autumn to early winter the squid migrate southward and into deeper waters along the edge of the continental shelf, where they over-winter. These inshore-offshore and north-south movements are mainly related t…	(Jereb & Roper, 2010)				365.3	"L. brevis displays a shorter life expectancy of ~1 year (Hixon et al., 1981)" (Zielinski and Poertner 2000)	(Jackson et al 1997; Zielinski and Poertner 2000; Pattillo et al 1997; Hanlon et al 1983)	48	"Males and females survived equally well during these observations; overall mean survival was 50 days (Sx = 4.4) for males and 48 days (Sx = 4.1) for females" (Hanlon et al 1983)	(Jackson et al 1997; Zielinski and Poertner 2000; Pattillo et al 1997; Hanlon et al 1983)	200	Sexual maturity: "in less than 200 days" (Perez & Zaleski, 2013)	(Perez & Zaleski, 2013)	200	Sexual maturity: "in less than 200 days" (Perez & Zaleski, 2013)	(Perez & Zaleski, 2013)	5	5				1	here they often display a very unusual behaviour, mimicking the colour, form and swimming pattern of the small fishes nearby, probably as an effective form of hunting technique as previously observed in another squid, Sepioteuthis sepioidea. (Jereb & Roper, 2010).	Jereb & Roper, 2010 (Hanlon & Messenger, 1996)." (Martins & Perez, 2006, p 32
Lycoteuthis lorigera	Lycoteuthis lorigera	1388	"This species was present in trawls between 192 and 1388 m deep, but was absent on the continental shelf." (Hoving et al., 2007)	(Hoving et al 2014; Forch and Uozomi 1990; Cairns 1976; Hoving et al., 2007)	46	"Adults have been cap_x0002_tured with open nets between 366-589 m and juveniles have been taken between 46-57 m (Voss, 1962)." (Cairns 1976)	(Hoving et al 2014; Forch and Uozomi 1990; Cairns 1976; Hoving et al., 2007)	1	"Oceanic" (Gomes-Pereira et al., 2016)	Gomes-Pereira et al., 2016	40	-15	15 S to 55 S (Jereb & Roper, 2010)	(Jereb & Roper, 2010)	-55	15 S to 55 S (Jereb & Roper, 2010)	(Jereb & Roper, 2010)	2										386	"Only one mature male (ML 160 mm) was aged, and preliminary estimates suggest it was 386 days old." (Hoving et al., 2007)	(Hoving et al 2007)	131	"Estimates of age ranged from 131 to 315 days and varied with mantle length." (Hoving et al., 2007)	(Hoving et al 2007)	334.8	"On the South Atlantic continental slope of South Africa, female Lycoteuthis lorigera reach maturity around 11 months (ML 100 mm) and have been estimated to live for 1 year (Hoving et al., 2007)"(Elsevier, 2014).	(Hoving et al., 2014; Hoving et al., 2007; Elsevier, 2014)	299	"The same was done to estimate the age at maturity for females (=299 days)." (Hoving et al., 2007)	(Hoving et al., 2014; Hoving et al., 2007; Elsevier, 2014)	NA	0
Macrotritopus defilippi	Macrotritopus defilippi	1500	"Only 5 of 17 Macrotritopus deﬁlippi paralarvae (4–12 mm ML) were collected in day tows at the surface (0–200 m) while during the night tows, 12 specimens were collected from 0 to 1500 m." (Judkins & Vecchione, 2020)	(Judkins & Vecchione, 2020; Haimovici et al., 1989; Jereb et al., 2014; Gerovasileiou et al 2020; Crocetta et al 2015; Guerra et al 2013; Soriano et al 2003; Vecchione & Roper, 1991, p. 438; El-Ganainy and Riad 2008)	0	"Only 5 of 17 Macrotritopus deﬁlippi paralarvae (4–12 mm ML) were collected in day tows at the surface (0–200 m) while during the night tows, 12 specimens were collected from 0 to 1500 m." (Judkins & Vecchione, 2020)	(Judkins & Vecchione, 2020; Haimovici et al., 1989; Jereb et al., 2014; Gerovasileiou et al 2020; Crocetta et al 2015; Guerra et al 2013; Soriano et al 2003; Vecchione & Roper, 1991, p. 438; El-Ganainy and Riad 2008)	2	benthic (Chesalin & Zuyev, 2002)	Chesalin & Zuyev, 2002 Haimovici et al., 1989 Guerra et al 2013	38	68	68 N to 30 N (Jereb et al., 2014)	(Jereb et al., 2014)	30	68 N to 30 N (Jereb et al., 2014)	(Jereb et al., 2014)	1					"Additional material needs to be collected to make ﬁrm conclusions on vertical migration and any possible ontogenic shift " (Judkins & Vecchione, 2020)	(Judkins & Vecchione, 2020)				1095.8	"The evolution of the population structure examined suggests a life-span of about 2 years and a maximum age of about 3 years for combined sexes." (El-Ganainy & Raid, 2008)	(El-Ganainy & Raid, 2008)	730.5	"The evolution of the population structure examined suggests a life-span of about 2 years and a maximum age of about 3 years for combined sexes." (El-Ganainy & Raid, 2008)	(El-Ganainy & Raid, 2008)							4	4	1	The two most frequently used behaviors during foraging events for both species were speculative bottom searching and sitting. (Bennice et al 2021)	Bennice et al 2021	1	M. defilippi were flounder mimicry swimming, tripod stance, and grope searching. (Bennice et al 2021)	Bennice et al 2021	1	M. defilippi were flounder mimicry swimming, tripod stance, and grope searching. (Bennice et al 2021)
Mastigoteuthis schmidti	Mastigoteuthis agassizii	2250	inferred from closely related species (Boyle & Rodhouse, 2005)		500	inferred from closely related species (Boyle & Rodhouse, 2005)		1	inferred from ROV data of closely related whip-lash squids (see e.g., https://www.youtube.com/watch?v=q2XQ61Wudak)		110	60	"Mastigoteuthis schmidti (Fig. 24.22) is widely distributed between 60"“N and 50“S (Clarke 1966, Clarke and Lu 1974, 1975, Lu and Clarke 1975a, 1975b, R.E. Young 1978)." (Nixon & Young 2003)	(Nixon & Young 2003)	-50	"Mastigoteuthis schmidti (Fig. 24.22) is widely distributed between 60"“N and 50“S (Clarke 1966, Clarke and Lu 1974, 1975, Lu and Clarke 1975a, 1975b, R.E. Young 1978)." (Nixon & Young 2003)	(Nixon & Young 2003)	4																						1	1							1	"Mastigoteuthis sp., photographed from a submersible, shows the extremely long tentacles emerging from their tentacular sheaths; these are formed by the enrolled lateral membranes of ventral arms lV, with which the tentacles appear to be in continuity. The tentacles, held apart by the ventral arms, are trailing close to, or over, the substrate [R.E. Young er al. 1998b}. This would allow the very …
Megalocranchia maxima	Megalocranchia oceanica	2000	For the genus: "Paralarvae are epipelagic from very near-surface waters to about 200 m day and night. Juveniles metamorphose at about 40 to 50 mm mantle length, are concentrated in the upper 200 m at night, then descend to 600 to 800 m during the day. Subadults undergo further ontogenetic vertical descent through the mesopelagic and into the bathypelagic zone to greater than 2 000 m during daytim…	(Imber 1978; Jereb & Roper, 2010)	100	For the genus: "Paralarvae are epipelagic from very near-surface waters to about 200 m day and night. Juveniles metamorphose at about 40 to 50 mm mantle length, are concentrated in the upper 200 m at night, then descend to 600 to 800 m during the day. Subadults undergo further ontogenetic vertical descent through the mesopelagic and into the bathypelagic zone to greater than 2 000 m during daytim…	(Imber 1978; Jereb & Roper, 2010)	1	For the genus: "Paralarvae are epipelagic from very near-surface waters to about 200 m day and night. Juveniles metamorphose at about 40 to 50 mm mantle length, are concentrated in the upper 200 m at night, then descend to 600 to 800 m during the day. Subadults undergo further ontogenetic vertical descent through the mesopelagic and into the bathypelagic zone to greater than 2 000 m during daytim…	Jereb & Roper, 2010	106	53	"The data indicate that this species is cosmopolitan between 53°N (Iwai 1956a) and 53°S (ex royal albatross. Campbell Island). However, it has been taken most abundantly within latitudes 20-38°." (Imber 1978)	(Imber 1978)	-53	"The data indicate that this species is cosmopolitan between 53°N (Iwai 1956a) and 53°S (ex royal albatross. Campbell Island). However, it has been taken most abundantly within latitudes 20-38°." (Imber 1978)	(Imber 1978)	3				1	For the genus: "Paralarvae are epipelagic from very near-surface waters to about 200 m day and night. Juveniles metamorphose at about 40 to 50 mm mantle length, are concentrated in the upper 200 m at night, then descend to 600 to 800 m during the day. Subadults undergo further ontogenetic vertical descent through the mesopelagic and into the bathypelagic zone to greater than 2 000 m during daytim…	(Jereb & Roper, 2010)	1	For the genus: "Paralarvae are epipelagic from very near-surface waters to about 200 m day and night. Juveniles metamorphose at about 40 to 50 mm mantle length, are concentrated in the upper 200 m at night, then descend to 600 to 800 m during the day. Subadults undergo further ontogenetic vertical descent through the mesopelagic and into the bathypelagic zone to greater than 2 000 m during daytim…	(Jereb & Roper, 2010)													NA	0
Neorossia caroli	Neorossia caroli	1744	"Depth range from 40 to 1744 m. Neorossia caroli is the most bathyal among the species belonging to the family Sepiolidae, collected down to the greatest depths in the western Mediterranean basin (1744 m) and in the eastern Atlantic (1535 m)." (Jereb & Roper, 2005)	(Jereb & Roper, 2005; Quetglas et al., 2000; Villanueva 1992; Goren et al 2006; Villanueva 1992; Cuccu et al 2007; Salman 2011; Krstulovic Sifner et al 2007)	40	"Depth range from 40 to 1744 m. Neorossia caroli is the most bathyal among the species belonging to the family Sepiolidae, collected down to the greatest depths in the western Mediterranean basin (1744 m) and in the eastern Atlantic (1535 m)." (Jereb & Roper, 2005)	(Jereb & Roper, 2005; Quetglas et al., 2000; Villanueva 1992; Goren et al 2006; Villanueva 1992; Cuccu et al 2007; Salman 2011; Krstulovic Sifner et al 2007)	2	"It is a demersal species living preferentially on deep muddy bottoms characterized by Isidella elongata populations, often overlapping with Rossia macrosoma in the upper level of its distributional range and frequently associated with Sepietta oweniaNAand Rondeletiola minor." (Jereb & Roper, 2005)	Jereb & Roper, 2005	120	65	65 N to 55 S (Jereb & Roper, 2005)	(Jereb & Roper, 2005)	-55	65 N to 55 S (Jereb & Roper, 2005)	(Jereb & Roper, 2005)	4				1	"The occurrence of small individuals of both N. caroli and B. sponsalis at greater depths than larger individuals, suggests there may be an upslope ontogenetic migration." (Jereb & Roper, 2005)	(Jereb & Roper, 2005; Villanueva 1992)				730.5	"The lifespan is probably between 12 and 24 months." (Jereb & Roper, 2005)	(Jereb & Roper, 2005)	365.3	"The lifespan is probably between 12 and 24 months." (Jereb & Roper, 2005)	(Jereb & Roper, 2005)							NA	0
Neoteuthis thielei	Neoteuthis thielei	2000	"The ALAMINOS specimens are the first recorded for the Gulf and for the western North Atlantic. The Gulf specimens were collected in open waters; the smaller one (ML 45) at a discrete depth of 900 meters, the larger in a net fished to 2000 meters." Lipka 1975: 146	Lipka 1975	448	448 m (Vecchione & Roper, 1991, p. 436)	(Vecchione & Roper, 1991, p. 436)	1	"Oceanic, mesopelagic " (Gomes-Pereira et al., 2016)	Gomes-Pereira et al., 2016	125	70	70 N to 55 S (Jereb & Roper, 2010)	(Jereb & Roper, 2010)	-55	70 N to 55 S (Jereb & Roper, 2010)	(Jereb & Roper, 2010)	4				1	"Paralarvae and juveniles epipelagic to mesopelagic; adults are mesopelagic to bathypelagic." (Jereb & Roper, 2010)	(Jereb & Roper, 2010)																NA	0
Octopoteuthis danae	Octopoteuthis danae	1000	Caught from 0-1000 m (Herring et al., 1992)	(Jereb & Roper, 2010; Herring et al., 1992)	0	Caught from 0-1000 m (Herring et al., 1992)	(Jereb & Roper, 2010; Herring et al., 1992)	1	inferred from ROV material		36	32	Caught from 32" 32 N to 4" 50 S (Herring et al., 1992)	(Herring et al., 1992)	-4	Caught from 32" 32 N to 4" 50 S (Herring et al., 1992)	(Herring et al., 1992)	4				1	"The young are found in surface waters and the adults inhabit the deep sea." (Nixon & Young 2003)	(Nixon & Young 2003)																NA	0
Octopus bimaculatus	Octopus bimaculatus	625	“BS 208–625 m” (Urbano and Hendrickx, 2018)	(Villanueva, 2008; Jereb et al., 2014; Urbano & Hendrickx, 2018)	0	"Depths range from 0 to 50 m." (Jereb et al., 2014)	(Villanueva, 2008; Jereb et al., 2014; Urbano & Hendrickx, 2018)	2	"While many octopuses live on rocky or coral reefs, others are known to inhabit kelp holdfasts, sand, or mud habitats[...] see Am- brose, 1988)."	Ambrose, 1988	16	35	35 N to 20 N (Jereb et al., 2014)	(Jereb et al., 2014)	19	"Conception Point (34°26.53′ N), USA to Manzanillo (19°04.09′ N), Mexico" (Urbano & Hendrickx, 2019)	(Urbano & Hendrickx, 2019)	1										730.5	Life span: 1-2 years (Ambrose, 1988)	(Ambrose 1990 in Dominguez-Contreras et al. 2018; Ambrose, 1988)	365.3	Life span: 1-2 years (Ambrose, 1988)	(Ambrose 1990 in Dominguez-Contreras et al. 2018; Ambrose, 1988)	517.4	Sexual maturity: 12-17 months (Ambrose, 1988)	(Ambrose, 1988)	365.25	Sexual maturity: 12-17 months (Ambrose, 1988)	(Ambrose, 1988)	5	5
Octopus salutii	Octopus salutii	800	"appeared in waters between 200 and 800 m depth" (Quetglas et al., 2000)	(Quetglas et al., 2000; Sifner et al., 2005; Silva et al., 2011; Jereb et al., 2014; Lefkaditou et al. 1999; Quetglas et al 2005)	25	"Octopus salutii caught throughout the year by bottom trawlers from 25 to 800 m depth in the western Mediterranean" (Quetglas et al 2005)	(Quetglas et al., 2000; Sifner et al., 2005; Silva et al., 2011; Jereb et al., 2014; Lefkaditou et al. 1999; Quetglas et al 2005)	2	"The species inhabits the lower continental shelf and upper slope, primarily between 250 and 500 m depth" (Quetglas et al 2005)	Quetglas et al 2005	15	50	"Mediterranean Sea and northeastern Atlantic. " (Jereb et al., 2014)	(Jereb et al., 2014)	35	"Mediterranean Sea and northeastern Atlantic. " (Jereb et al., 2014)	(Jereb et al., 2014)	1										730.5	Life span: 1.5-2 yrs (Mangold-Wirz et al., 1976)	(Mangold-Wirz et al., 1976; Quetglas et al., 2005)	547.9	Life span: 1.5-2 yrs (Mangold-Wirz et al., 1976)	(Mangold-Wirz et al., 1976; Quetglas et al., 2005)							NA	0
Octopus vulgaris (all subspecies)	Octopus vulgaris	3110	Paralarvae collected from between 18-3110 m (Perales-Raya et al., 2018)	(Salman et al., 2003; Cairns, 1976; Robson, 1929; Haimovici et al., 1989; Quetglas et al., 2000; Sifner et al., 2005; Silva et al., 2011; Zarrella et al., 2019; Ruby and Knudsen 1972; Mauvisseau et al., 2017; Lima et al., 2017; Moreno et al., 2014; Pierce et al., 2010; Katsanevakis & Verriopoulos, 2004; Boyle, 1983; Elsevier, 2014; Boyle & Rodhouse, 2005; Jereb et al., 2014; Pita et al., 2021; Sa…	0	0-200 m (Haimovici et al., 1989)	(Salman et al., 2003; Cairns, 1976; Robson, 1929; Haimovici et al., 1989; Quetglas et al., 2000; Sifner et al., 2005; Silva et al., 2011; Zarrella et al., 2019; Ruby and Knudsen 1972; Mauvisseau et al., 2017; Lima et al., 2017; Moreno et al., 2014; Pierce et al., 2010; Katsanevakis & Verriopoulos, 2004; Boyle, 1983; Elsevier, 2014; Boyle & Rodhouse, 2005; Jereb et al., 2014; Pita et al., 2021; Sa…	2	"benthic as adults" (Salman et al., 2003)	Salman et al., 2003 Hanke & Kelber, 2020	90	53	Records of up to 57 N in 1886, but rarely above 53 N (Rees, 1950) [Octopus vulgaris s.s.]	(Rees, 1950)	-37	25 S to 37 S (Jereb et al., 2014) [Octopus vulgaris type 3]	(Jereb et al., 2014)	1	1	"It is known that O. vulgaris migrates to the coast during the first months of the year, and remains close to it (mainly at a depth between 30 and 60 m) during the reproductive period (Mangold-Wirz, 1963)." (Quetglas et al., 1998)	(Elsevier, 2014; Quetglas et al., 1998; Alonso-Fernandez et al., 2017; Mereu et al., 2015; Villanueva & Norman, 2008; Pierce et al., 2010; Jereb et al., 2015; Boyle, 1983; García-Martínez et al., 2018; Alonso-Fernandez et al., 2017; Fadhlaoui-Zid et al., 2012; Brewer et al., 2017; Faraj & Bez, 2007; Jereb et al., 2014; Oosthuizen & Smale, 2003)	1	"Similarly, Oosthuizen and Smale (2003) report that the population dynamics of O. vulgaris in South Africa is likely dominated by the migration of ma- turing females to deeper areas, in which they mature, spawn and brood," (Gonzalez-Gomez et al., 2020)	(Pita et al., 2021; Zarrella et al., 2019; Ruby and Knudsen 1972; Mereu et al., 2015; Boyle, 1983; Alonso-Fernandez et al., 2017; Silva et al., 2002; Jereb et al., 2014; Gonzalez-Gomez et al., 2020)	0	"Some authors suggest that O. vulgaris seems to undergo seasonal movements mainly vertically oriented, at different times, in relationship to the size and/or maturity condition, and that there are animals that probably do not migrate, like those which spawn in deeper waters or stay near the coast during the winter (e.g., Guerra, 1975; Hatanaka, 1979; Mangold, 1983; Mangold-Wirz, 1963). However, w…	(Mereu et al., 2015)	1461	"Mangold-Wirz (1963) gave careful consideration to the age and lifespan of the Mediterranean cephalopods. Her conclusions were based upon the excellent cross- sectional data of growth that she had collected. Sexual maturation in O. vulgaris occurred when the dorsal mantle length of the males was 80 mm at about 8-10 months of age, and in females with a dorsal mantle length of 130-140 mm at 18-24 m…	(Nixon, 1969; Casalini et al., 2020; Quinteiro et al., 2020; De Luca et al., 2016; Pita et al., 2021; Villanueva & Norman, 2008; Silva et al., 2019; Miliou et al 2006; Mauvisseau et al., 2017; Lima et al., 2017; Garci et al., 2016; Lourenco et al., 2015; Moreno et al., 2014; Kivengea et al., 2014; Fuentes & Iglesias, 2010; Jereb et al., 2015; Pierce et al., 2010; Boyle, 1983; Nixon, 1969; Jereb e…	60.9	[Notice the small individuals in the sample] "Although this study was restricted to a particular range of BW (average 350 g), the observed number of rings showed a quite remarkable range (between 72 and 371 increments). On the basis of assumed daily deposition, this sug- gests an estimated age of ~2 to 12 mo for the sampled specimens. " (Canali et al., 2011)	(Nixon, 1969; Casalini et al., 2020; Quinteiro et al., 2020; De Luca et al., 2016; Pita et al., 2021; Villanueva & Norman, 2008; Silva et al., 2019; Miliou et al 2006; Mauvisseau et al., 2017; Lima et al., 2017; Garci et al., 2016; Lourenco et al., 2015; Moreno et al., 2014; Kivengea et al., 2014; Fuentes & Iglesias, 2010; Jereb et al., 2015; Pierce et al., 2010; Boyle, 1983; Nixon, 1969; Jereb e…	1461	"Mangold-Wirz (1963) gave careful consideration to the age and lifespan of the Mediterranean cephalopods. Her conclusions were based upon the excellent cross- sectional data of growth that she had collected. Sexual maturation in O. vulgaris occurred when the dorsal mantle length of the males was 80 mm at about 8-10 months of age, and in females with a dorsal mantle length of 130-140 mm at 18-24 m…	(Boyle, 1983; Nixon, 1969; Cuccu et al., 2013; Perales-Raya et al., 2014; Jereb et al., 2015; Jimenez-Prada et al., 2014; Smale & Buchan, 1981)	60.9	"Males become mature at a smaller size and a younger age than females; the testis increases in relative size probably 2-3 months before the ovary begins to enlarge. In the Catalonian Sea. males weighing 200g are mostly mature. while the smallest females with ripe eggs have a body weight of about 500 g. In females. the ovary. the oviducal glands and the oviducts enlarge enormously about 3 to 4 mon…	(Boyle, 1983; Nixon, 1969; Cuccu et al., 2013; Perales-Raya et al., 2014; Jereb et al., 2015; Jimenez-Prada et al., 2014; Smale & Buchan, 1981)	8	8	1	"Octopus vulgaris [is] an ambush predator, hiding behind stones to swoop out and attack a passing crab" (Hanlon & Messenger, 2018, p. 82).	Hanlon & Messenger, 2018, p. 82 Bennice et al., 2021
Ocythoe tuberculata	Ocythoe tuberculata	200	"Female Ocythoe typically occupy near-surface waters, having been encountered in the upper 10m and captured in plankton hauls and on hook and line. While male Ocythoe have been collected in pelagic tows at the sea surface, they are not restricted to surface waters, having been collected in closing nets at 100 to 200 m." (Jereb et al., 2014)	(Laptikhovsky & Salman, 2002; Tejerina, 2019; Jereb et al., 2014; Quetglas et al. 2013; Norman and Reid 2000 - Book, p81)	0	"surface-living species (Nesis 1987)" (Laptikhovsky & Salman, 2002)	(Laptikhovsky & Salman, 2002; Tejerina, 2019; Jereb et al., 2014; Quetglas et al. 2013; Norman and Reid 2000 - Book, p81)	1	pelagic octopod (Tejerina, 2019)	Tejerina, 2019	122	62	62.5 N to 60 S (Jereb et al., 2014)	(Jereb et al., 2014)	-60	62.5 N to 60 S (Jereb et al., 2014)	(Jereb et al., 2014)	1	1	"The occurrence of O. tuberculata is often explained related to sea currents and sea warming. In the Mediterranean Sea (type locality), this species is probably transported from the open waters of the Mediterranean Sea to the Aegean Sea by strong currents toward the south-east (Corsini & Lefkaditou 1994). A similar distribution trend associated with the sea currents was proposed for O. tuberculat…	(Kim et al. 2017; Goncalves 1991; Caballero-Alfonso et al. 2009)							182.6	"Lifespan is estimated at half a year, with spawning occurring throughout the year, with some seasonal variability in activity (Jereb et al. 2010)." (Downes et al. 2017)	(Downes et al. 2017)	182.6	"Lifespan is estimated at half a year, with spawning occurring throughout the year, with some seasonal variability in activity (Jereb et al. 2010)." (Downes et al. 2017)	(Downes et al. 2017)							NA	0
Onychoteuthis banksii	Onychoteuthis banksii	4000	"occurs from the surface to 150 m depth, but it may be found as deep as 4 000 m." (Jereb & Roper, 2010)	(Cairns, 1976; Quetglas et al., 2000; Jereb & Roper, 2010; Sifner et al., 2005; Judkins & Vecchione, 2020; Quetglas et al. 2013; Roper 1974; Bolstad 2007; Zylinski and Johnsen 2011; Vecchione & Roper, 1991, p. 436)	0	"O. banksii has been captured at the surface in all three regions of the Straits and in all three water masses." (Cairns, 1976) [Location: Straits of Florida]	(Cairns, 1976; Quetglas et al., 2000; Jereb & Roper, 2010; Sifner et al., 2005; Judkins & Vecchione, 2020; Quetglas et al. 2013; Roper 1974; Bolstad 2007; Zylinski and Johnsen 2011; Vecchione & Roper, 1991, p. 436)	1	"Oceanic, mesopelag- ic." (Gomes-Pereira et al., 2016)	Gomes-Pereira et al., 2016	40	62	62 N to 22 N (Jereb & Roper, 2010)	(Jereb & Roper, 2010)	22	62 N to 22 N (Jereb & Roper, 2010)	(Jereb & Roper, 2010)	4	1	“The site of greatest abundance occurs in the Tyrrhenian Sea (station 3) in summer and shifts eastward to the Ionian Sea (station 4) in winter.” (Roper 1974)	(Roper 1974)	0	"There is no strong evidence of ontogenic shift as this species grows" (Judkins & VEcchione, 2020)	(Judkins & VEcchione, 2020)	1	“O. banksi clearly has a broad vertical range, particularly during the daytime (summer), but heaviest concentrations occur in the upper 100 m both day and night. The range is more restricted at night when nearly the entire population occurs at 25-100 m. As strong, active swimmers the larger juveniles and the adults are able to make occasional excursions to depths of 600-800 m during the day, appa…	(Roper 1974; Watanabe et al., 2006)	365.3	"The lifespan of both sexes is approximately 1 year, but males mature at smaller sizes (i.e. about 250 mm), and younger ages than females, where mantle length at maturity varies between 300 and 350 mm." (Jereb & Roper, 2010)	(Arkhipkin 1996a; Arkhipkin and Nigmatullin, 1997)" (Arkhipkin, 2004:345; Jereb & Roper, 2010)	365.3	"The lifespan of both sexes is approximately 1 year, but males mature at smaller sizes (i.e. about 250 mm), and younger ages than females, where mantle length at maturity varies between 300 and 350 mm." (Jereb & Roper, 2010)	(Arkhipkin 1996a; Arkhipkin and Nigmatullin, 1997)" (Arkhipkin, 2004:345; Jereb & Roper, 2010)	365.3	"The life span of both sexes is approximately 1 year, but males mature at smaller sizes (i.e. about 250 mm), and younger ages than females, where mantle length at maturity varies between 300 and 350 mm." (Jereb & Roper, 2010)	(Nixon & Young, 2003:179; Jereb & Roper, 2010)	200	Sexual maturity: "At 200 days of age, males become functionally mature" (Nixon & Young, 2003:179)	(Nixon & Young, 2003:179; Jereb & Roper, 2010)	NA	0
Pickfordiateuthis pulchella	Pickfordiateuthis pulchella	20	0-20 m (Haimovici et al., 1989)	(Haimovici et al., 1989; Arango an Diaz 1996)	0	0-20 m (Haimovici et al., 1989)	(Haimovici et al., 1989; Arango an Diaz 1996)	2	"Shallow tropical waters on patch reefs and seagrass beds" (Jereb & Roper, 2010)	Jereb & Roper, 2010 Voss 1953	52	28	28 N to 23 S (Jereb & Roper, 2010)	(Jereb & Roper, 2010)	-24	"Pickfordiateuthis pulchella analyzed herein were collected in the northern part of the coast of São Paulo State, south_x0002_eastern Brazil (ranging from 23°26′S, 44°47′W to 23°55′S, 45°35′W)" (Anderson and Marian 2020)	(Anderson and Marian 2020)	1																						NA	0
Pteroctopus tetracirrhus	Pteroctopus tetracirrhus	1097	"P. tetracirrhus has been captured from 26 m (Voss, 1956) to 677-1097 m (Voss, 1955) on mud and shell bottoms. The GERDA specimen was captured between 357-370 m on a fine mud bottom. " (Cairns, 1976)	(Cairns, 1976; Haimovici et al., 1989; Quetglas et al., 2000; Sifner et al., 2005; Jereb et al., 2014; Laptikhovsky et al. 2014)	25	25-720 m (Haimovici et al., 1989). "There were few small-sized octopuses (<7 cm ML) in the samples, which might indicate that these individuals inhabit rocky grounds that are not accessible to trawlers or waters deeper than the maximum depth sampled (800 m). The species occurred more frequently around the Balearic Islands than along the Iberian Peninsula as they appeared in 20% and 7%, respective…	(Cairns, 1976; Haimovici et al., 1989; Quetglas et al., 2000; Sifner et al., 2005; Jereb et al., 2014; Laptikhovsky et al. 2014)	2	"P. tetracirrhus has been captured from 26 m (Voss, 1956) to 677-1097 m (Voss, 1955) on mud and shell bottoms. The GERDA specimen was captured between 357-370 m on a fine mud bottom. " (Cairns, 1976)	Cairns, 1976 Haimovici et al., 1989 Jereb et al., 2014	49	45	45.5 N to 1 S (Jereb et al., 2014)	(Jereb et al., 2014)	-4	recorded off Canary Islands Tenerife. “inhabiting temperate and tropical waters of the Atlantic Ocean including the Mediterranean Sea. In the Western Atlantic, this species extends from North CaroliNAto the coasts off Uruguay, approximately between 40N° and 4°S. In the Eastern Atlantic it is found from the Azores to the south of the Iberian Peninsula and from the West African coast to the equator…	(Escánez et al. 2018)	3										1095.8	"Lifespan considered to be 2 or 3 years." (Jereb et al., 2014)	(Mangold 1965; Quetglas et al. 2009; Jereb et al., 2014)	365.3	1 year (Quetglas et al. 2009) [TB: this seems like the best estimate; the authors are quite confident about a life cycle of 1 year and terminal spawning]	(Mangold 1965; Quetglas et al. 2009; Jereb et al., 2014)	730.5	Males approx. 18 months and females approx. 18-24 months with Mangold-Wirz (1963) as reference in (Nixon, 1969)	Mangold-Wirz (1963) as reference in (Nixon, 1969)	547.9	Males approx. 18 months and females approx. 18-24 months with Mangold-Wirz (1963) as reference in (Nixon, 1969)	Mangold-Wirz (1963) as reference in (Nixon, 1969)	NA	0
Pterygioteuthis giardi	Pterygioteuthis giardi	2200	“BS 668–2200m” (Urbano and Hendrickx, 2018)	(Cairns, 1976; Jereb & Roper, 2010; Young et al 1987; Urbano and Hendrickx, 2018)	0	"Roper, Gibbs and Aron (1970) reported a day and night range of 300-35J-500 m and 0-102-250 m respectively for 41 specimens captured with closing nets off Bermuda. The GERDA specimens had a day depth range of 256-297-375 m, a twilight range of 70-759-365 m, and a night range of 45-756-389 m (Fig. 2). " (Cairns, 1976; Jereb & Roper, 2010)	(Cairns, 1976; Jereb & Roper, 2010; Young et al 1987; Urbano and Hendrickx, 2018)	1	"oceanic species" (Jereb & Roper, 2010)	Jereb & Roper, 2010	95	45	45 N to 40 S (Jereb & Roper, 2010)	(Jereb & Roper, 2010)	-50	[the Falkland Islands] "The Atlantic range of P. giardi is extensive; the species occurs from 408N to 348S (M. Roeleveld, personal communication), from North American to Europe (e.g. Lu & Clarke, 1975; Roper & Young, 1975), south along the African (e.g. Nesis, 1987) and South American continents, at least to the Falkland Islands (Clarke, 1966)." (Lindgren 2010)	(Lindgren 2010)	2	0	"Neither of these species appear to undergo an ontogenic shift during development (Figures 9A,B) within the limits of our methods." (Judkins & Vecchione, 2020)	(Judkins & Vecchione, 2020)	0	"Neither of these species appear to undergo an ontogenic shift during development (Figures 9A,B) within the limits of our methods." (Judkins & Vecchione, 2020)	(Judkins & Vecchione, 2020)	1	"It is mesopelagic and ascends into the epipelagic zone at night." (Jereb & Roper, 2010)	(Jereb & Roper, 2010)													1	1
Pyroteuthis margaritifera	Pyroteuthis margaritifera	1500	"distributed throughout the water column (0–1500 m)" (Judkins & Vecchione, 2020)	(Salman et al., 2003; Cairns, 1976; Jereb & Roper, 2010; Timm et al., 2020; Judkins & Vecchione, 2020; Galil & Goren 1994)	0	"distributed throughout the water column (0–1500 m)" (Judkins & Vecchione, 2020)	(Salman et al., 2003; Cairns, 1976; Jereb & Roper, 2010; Timm et al., 2020; Judkins & Vecchione, 2020; Galil & Goren 1994)	1	"is found throughout the water column in the North Atlantic and the Gulf, vertically migrating from the upper mesopelagic zone (~600 m depth) during the day to the surface and epipelagic zone at night (Young and Mangold, 2009)" (Timm et al., 2020)	Timm et al., 2020	130	70	70 N to 60 S (Jereb & Roper, 2010)	(Jereb & Roper, 2010)	-60	70 N to 60 S (Jereb & Roper, 2010)	(Jereb & Roper, 2010)	2	1	“In winter, no specimens of P. margaritifera were captured at stations 2 and 3, but the species did occur in about equal abundance at stations 4 and 5. P. margaritifera appears to exhibit an eastward shift of the population in winter, leaving the summertime center of abundance in the Tyrrhenian Sea (station 3) entirely devoid of specimens in winter.” (Roper 1974)	(Roper 1974; Roper & Young 1975)	1	Canary Basin, NE Atlantic "undergo diel vertical migrations with almost complete separation of the night (mostly 50-100 to 200 m) and day (mostly 400 to 800 m) habitat layers and ontogenetic vertical migrations. The range of diel migration is 300 - 400 m for juveniles and 400 - 500 m for adults. Ontogenetic descent is manifested in the increasing, during the growth, of the average habituation dep…	(Nesis 1993; Roper & Young 1975)	1	" The upper mesopelagic zone is the daytime adult habitat; adults then undergo diel vertical migration into epipelagic waters at night. For example, off Bermuda, closing-net studies showed that P. margaritifera occurs principally at 375 to 500 m during the day and ascends to 75 to 175 m at night. Open net studies off the Canary Islands placed animals at 400 to 800 m during the day and at 50 to 10…	(Jereb & Roper, 2010; Timm et al., 2020; Cairns, 1976; Nesis 1993)													NA	0
Sandalops melancholicus	Sandalops melancholicus	2000	"lives in epipelagic, mesopelagic and bathypelagic zones, following the general cranchiid pattern of ontogenetic descent. By full growth, animals have descended into the bathypelagic zone beyond 2 000 m depth, where maturation and mating occur." (Jereb & Roper, 2010)	(Jereb & Roper, 2010; Judkins & Vecchione, 2020; Imber 1978)	0	"encompasses the water column from 0 and 1500 m" (Judkins & Vecchione, 2020)	(Jereb & Roper, 2010; Judkins & Vecchione, 2020; Imber 1978)	1	"encompasses the water column from 0 and 1500 m" (Judkins & Vecchione, 2020)	Judkins & Vecchione, 2020	86	44	44 N to 42 S (Jereb & Roper, 2010)	(Jereb & Roper, 2010)	-42	44 N to 42 S (Jereb & Roper, 2010)	(Jereb & Roper, 2010)	3				1	"lives in epipelagic, mesopelagic and bathypelagic zones, following the general cranchiid pattern of ontogenetic descent. By full growth, animals have descended into the bathypelagic zone beyond 2 000 m depth, where maturation and mating occur." (Jereb & Roper, 2010)	(Jereb & Roper, 2010; Shea et al. 2017)																NA	0
Scaeurgus unicirrhus	Scaeurgus unicirrhus	800	" inhabited depths from 100 to 800 m." (Quetglas et al., 2000)	(Cairns, 1976; Haimovici et al., 1989; Quetglas et al., 2000; Sifner et al., 2005; Silva et al., 2011; Jereb et al., 2014; Laptikhovsky et al. 2014; Giordiano et al. 2010; Katsanevakis et al 2008; Bello 2004)	30	"It is widespread in Hellenic seas, presenting a wider depth range in the Ionian Sea (43-850 m) in comparison to that (30-550 m) in the Aegean Sea, where it seems to be relatively more abundant (Table 3)." (Katsanevakis et al 2008)	(Cairns, 1976; Haimovici et al., 1989; Quetglas et al., 2000; Sifner et al., 2005; Silva et al., 2011; Jereb et al., 2014; Laptikhovsky et al. 2014; Giordiano et al. 2010; Katsanevakis et al 2008; Bello 2004)	2	Benthic, sand and coraline bottons (Haimovici et al., 1989)	Haimovici et al., 1989	74	45	45 N to 29 S (Jereb et al., 2014)	(Jereb et al., 2014)	-29	45 N to 29 S (Jereb et al., 2014)	(Jereb et al., 2014)	4	1	"Dispersal of species throughout the Atlantic Ocean (according to Briggs 1967) was predominantly from west to east, and this pecies probably therefore originated from the tropical regions of the wester side. S. unicirrhus, as it is now known, has a planktonic larval stage. Although the duration of this early phase of its life has still not been determined (von Boletzky 1984), it is likely that th…	(Sanchez & Alvarez 1988)							730.5	collected two cohorts from southern Tyrrhenian Sea in spring, one of juveniles and other of sub/adults "This fact suggests a two-year life cycle: spawning in spring and early summer, egg development for 2.5 months, paralarvae living comparatively long in the plankton, settlement of juveniles in autumn-winter, and growth for one year or more to reach sexual maturity and reproduce." (Bello 2007)	(Bello 2007)	730.5	collected two cohorts from southern Tyrrhenian Sea in spring, one of juveniles and other of sub/adults "This fact suggests a two-year life cycle: spawning in spring and early summer, egg development for 2.5 months, paralarvae living comparatively long in the plankton, settlement of juveniles in autumn-winter, and growth for one year or more to reach sexual maturity and reproduce." (Bello 2007)	(Bello 2007)	365.3	Bello (2007) suggests a two-year lifespan with sexual maturity in second year "In spring juveniles range in size from 20 to 42 mm ML. Hence they need to live for one more year to reach sexual maturity and reproduce in the following spring"	Bello (2007)	365.3	Bello (2007) suggests a two-year lifespan with sexual maturity in second year "In spring juveniles range in size from 20 to 42 mm ML. Hence they need to live for one more year to reach sexual maturity and reproduce in the following spring"	Bello (2007)	NA	0
Sepia bandensis	Sepia bandensis	10	" Coastal shallow waters. Found over coral reefs and sand." (Jereb & Roper, 2005)	(Jereb & Roper, 2005 Thompson, 2017	0	" Coastal shallow waters. Found over coral reefs and sand." (Jereb & Roper, 2005)	(Jereb & Roper, 2005 Thompson, 2017	2	" Coastal shallow waters. Found over coral reefs and sand." (Jereb & Roper, 2005)	(Jereb & Roper, 2005 Thompson, 2017	30	19	19 N to 11 S (Jereb & Roper, 2005)	(Jereb & Roper, 2005)	-11	19 N to 11 S (Jereb & Roper, 2005)	(Jereb & Roper, 2005)	1										273.9	"After 2 to 3 months of continual growth, male dwarf cuttlefish begin displaying sexually dimorphic behaviors (Figure 1B), reaching sexual maturity at around 4 months. Following a period of mating and egg-laying from 4 to 6 months of age, dwarf cuttlefish begin showing hallmarks of aging, including a reduction in eye-sight and movement, resulting in a failure to catch prey. After a lifetime of co…	(Montague et al. 2021)	273.9	"After 2 to 3 months of continual growth, male dwarf cuttlefish begin displaying sexually dimorphic behaviors (Figure 1B), reaching sexual maturity at around 4 months. Following a period of mating and egg-laying from 4 to 6 months of age, dwarf cuttlefish begin showing hallmarks of aging, including a reduction in eye-sight and movement, resulting in a failure to catch prey. After a lifetime of co…	(Montague et al. 2021)	121.75	"After 2 to 3 months of continual growth, male dwarf cuttlefish begin displaying sexually dimorphic behaviors (Figure 1B), reaching sexual maturity at around 4 months. Following a period of mating and egg-laying from 4 to 6 months of age, dwarf cuttlefish begin showing hallmarks of aging, including a reduction in eye-sight and movement, resulting in a failure to catch prey. After a lifetime of co…	(Montague et al. 2021; Montague et al., 2020)	121.8	"Dwarf cuttlefish, Sepia bandensis, are native to the Indo-Pacific, where tropical water temperatures enable embryos to hatch after 1 month of development, and animals can reach sexual maturity in 4 months" (Montague et al., 2020)	(Montague et al. 2021; Montague et al., 2020)	2	2
Sepia officinalis	Sepia officinalis	242	Caught in depths of 20–242 m with mean depth of 72 m (Silva et al., 2011)	(Jereb & Roper, 2005; Salman et al., 1998; Quetglas et al., 2000; Sifner et al., 2005; Silva et al., 2011; Guerra et al. 2016; Xavier et al. 2016; Bloor 2016; Jereb & Roper, 2005; Sanchez & Martin 1993; Ward & Boletzky 1984; Ruby and Knudsen 1972; Boyle, 1983; Jereb et al., 2015; Elsevier, 2014; Moussa et al. 2019; Bettoso et al. 2016; Boyle & Rodhouse, 2005)	0	“Sepia officinalis Linnaeus 1758, the common cuttlefish of the eastern Atlantic and Mediterranean, occurs on sandy to muddy bottoms from the coastline to 200 m, and is most abundant in the upper 100 m…” (Boyle & Rodhouse, 2005)	(Jereb & Roper, 2005; Salman et al., 1998; Quetglas et al., 2000; Sifner et al., 2005; Silva et al., 2011; Guerra et al. 2016; Xavier et al. 2016; Bloor 2016; Jereb & Roper, 2005; Sanchez & Martin 1993; Ward & Boletzky 1984; Ruby and Knudsen 1972; Boyle, 1983; Jereb et al., 2015; Elsevier, 2014; Moussa et al. 2019; Bettoso et al. 2016; Boyle & Rodhouse, 2005)	2	"It is a benthic, shallow-water species occurring in sea grass beds, empty shells and hard substrates..."(Elsevier, 2014).	Elsevier, 2014	46	62	About 62 N to 16 N (Jereb & Roper, 2005)	(Jereb & Roper, 2005)	16	About 62 N to 16 N (Jereb & Roper, 2005)	(Jereb & Roper, 2005)	1	1	"In the English Channel, S. officinalis hatch inshore at the beginning of summer (Figure 1). After spending the entire summer feeding inshore, they migrate offshore to overwinter in the central western English Channel (Boucaud-Camou & Boismery, 1991; Dunn, 1999a; Royer et al., 2006) where sea bottom temperature is favourable (Wang et al., 2003). The following summer is also spent feeding inshore.…	(Bettoso et al. 2016; Gras et al. 2016; Dance et al. 2014; Bloor et al. 2013; Wang et al. 2003; Adam, 1937; Pierce et al., 2010; Iglesias et al., 2014; Jereb et al., 2015)	1	Yes: "The species undergoes seasonal migrations between inshore waters during spring and summer and medium shelf grounds (about 100 m depth) during autumn and winter. For example, in the Mediterranean, large individuals leave deeper water early in spring to migrate to shallower water, with males preceding females. This group is followed by a succession of smaller animals throughout the summer. In…	(Jereb & Roper, 2005; Alsonso-Fernandez et al. 2021; Ruby and Knudsen 1972; Adam, 1937; Pierce et al., 2010; Jereb et al., 2015; Boyle, 1983)	1	"S. officinalis makes seasonal onshore–offshore migrations (Guerra 2006), likely due to winter cooling of the waters. Cuttlefish, with their cuttlebone-based buoyancy mechanism, can also perform daily vertical migration—upward at night for food and downward in the daytime (Webber et al. 2000)" (Iglesias et al., 2014).	(Iglesias et al., 2014)	1095.8	"The species lives three years at least" (Ruby and Knudsen 1972)	(Jereb & Roper, 2005; Schnell et al., 2021; Le Pabic ete al. 2019; Lin et al. 2019; Wolfram et al. 2006; Zielinski and Poertner 2000; Boyle, 1983; Hanlon & Messenger, 2018, p. 157; Boyle & Rodhouse, 2005; Dunn 1999; Le Goff & Daguzan 1991; Ruby and Knudsen 1972; Pierce et al., 2010; Jereb et al., 2015)	334.8	"By rearing cuttlefish Richard (1971) showed that there is antagonism between initial growth rate and maximum attained size (or longevity). This also appears in the natural environment. Here cuttlefish which grow very quickly become group I breeders, live on average 11 months and die at a maximum size of 19 cm, whereas those which have a lower initial growth rate live about 22 months and reach ma…	(Jereb & Roper, 2005; Schnell et al., 2021; Le Pabic ete al. 2019; Lin et al. 2019; Wolfram et al. 2006; Zielinski and Poertner 2000; Boyle, 1983; Hanlon & Messenger, 2018, p. 157; Boyle & Rodhouse, 2005; Dunn 1999; Le Goff & Daguzan 1991; Ruby and Knudsen 1972; Pierce et al., 2010; Jereb et al., 2015)	730.5	"Maturity indices show that cuttlefish are able to mature before they are 1 year old in the Mediterranean Sea as noted by Boletzky 1983, while they mature at an age 1 and 2 years in the Atlantic (Gauvrit et al. 1997)." (Guven & Ozbas 2007) [But the real source below]	(Jereb et al., 2015; Gauvrit et al. 1997; Guven & Ozbas 2007) [But the real source below]; Jereb et al., 2015; Koueta et al. 1995; Koueta et al. 1992)	304.4	"The Sepia officinalis L. used in this study were trawled off the Normandy coast (Bay of Seine) from July to November. They were in their second year of life, at which time sexual maturation occurs (Medhioub & Boucaud-Camou, 1989). The males, which were aged 10-13 months, were undergoing sexual maturation; the females, aged 14-15 months, were in the early previtellogenesis stage" (Koueta et al. 1…	(Jereb et al., 2015; Gauvrit et al. 1997; Guven & Ozbas 2007) [But the real source below]; Jereb et al., 2015; Koueta et al. 1995; Koueta et al. 1992)	10	9	1	Ambush: "Prey is often ambushed when these cuttlefishes are partially buried and hidden in sand." (Jereb & Roper, 2005)	Jereb & Roper, 2005 (Boal et al. 2000a)." (Boal 2011)	1	"The loliginid squid the cuttlefishes Sepia officinalis wave their dorsal arm pairs from side to side before attacking prey, which may indicate hypno_x0002_tizing or luring." (Hoving et al 2013)	Hoving et al 2013 Jereb & Roper, 2005 Cooke & Tonkins 2015
Sepietta oweniana	Sepietta oweniana	1000	"an epipelagic–mesopelagic species, occurring within a wide depth range, i.e. from close to the surface (8 m) down to over 1 000 m. In the North Atlantic it is most common between 50 and 300 m and in the Mediterranean between 100 to 200 and 400 m." (Jereb & Roper, 2005)	(Jereb & Roper, 2005; Quetglas et al., 2000; Sifner et al., 2005; Silva et al., 2011; Villanueva 1992; Czudaj et al. 2011; Cuccu et al. 2010; Jereb et al. 1997; Jereb et al., 2015; Boyle, 1983; Katsanevakis et al 2008)	8	"an epipelagic–mesopelagic species, occurring within a wide depth range, i.e. from close to the surface (8 m) down to over 1 000 m. In the North Atlantic it is most common between 50 and 300 m and in the Mediterranean between 100 to 200 and 400 m." (Jereb & Roper, 2005)	(Jereb & Roper, 2005; Quetglas et al., 2000; Sifner et al., 2005; Silva et al., 2011; Villanueva 1992; Czudaj et al. 2011; Cuccu et al. 2010; Jereb et al. 1997; Jereb et al., 2015; Boyle, 1983; Katsanevakis et al 2008)	2	"It prefers soft, muddy substrates throughout its distributional range, and it is often found on shrimp fishing grounds. Tolerance to salinity variations seems lower than that observed in other bobtail squids and S. oweniaNAhas never been found in brackish waters." (Jereb & Roper, 2005)	Jereb & Roper, 2005 Jereb et al., 2015 Boyle, 1983	59	71	"A single specimen of Sepietta oweniaNAwas captured in the Tromsø Bank (70854′ N 19846.8′ E; depth 175 m) (Figure 1) by a demersal trawl" (Golikov et al. 2014)	(Golikov et al. 2014)	12	70 N to 12 N (Jereb & Roper, 2005)	(Jereb & Roper, 2005)	1	1	"Animals in wild populations feed mainly upon crustaceans; a specific preference for the euphasiid Maganyctiphanes norvegica in north Atlantic waters and the decapod Pasiphaea sivado in the northern Tyrrhenian Sea has been observed, supporting hypothesized trophic migrations of S. oweniaNAin response to prey abundance and distribution." (Jereb & Roper, 2005)	(Jereb & Roper, 2005)	1	"Sepietta oweniaNAis found most of the year on soft bottoms at depths of 50-600 m along the northeast Atlantic. Migration to shallower water for spawning has been reported from the Catalonian Sea and a similar situation is probable in the Skagerrak..." (Boyle, 1983).	(Boyle, 1983; Jereb & Roper, 2005; Belcari et al. 2015; Jereb et al., 2015; )				273.9	"The whole life cycle is, therefore, rather short and may range between 6 and 9 months, depending mainly on the time of embryonic development." (Jereb & Roper, 2005)	(Jereb & Roper, 2005; Czudaj et al. 2011; Jereb et al., 2015)	182.6	"The whole life cycle is, therefore, rather short and may range between 6 and 9 months, depending mainly on the time of embryonic development." (Jereb & Roper, 2005)	(Jereb & Roper, 2005; Czudaj et al. 2011; Jereb et al., 2015)	182.625	Portuguese waters “Putative age estimates derived from increment counts in our study correspond to an age estimate of 4.5 - 6 months for mature and spent females and 5 - 5.5 months for males with the highest reproductive system weight. This is in agreement with the time-span of 5 - 6 months for the development from hatching to spawning reported from captivity studies in species of the genera Sepi…	(Jereb & Roper, 2005; Jereb et al., 2015; Deickert 2009; Czudaj et al. 2011; Jereb et al., 2015)	121.7	" Animals mature at 4–5 months of age" (Jereb et al., 2015)	(Jereb & Roper, 2005; Jereb et al., 2015; Deickert 2009; Czudaj et al. 2011; Jereb et al., 2015)	1	1
Sepiola rondeletii	Sepiola rondeletii	586	Depth range (m): 165–586 (Sifner et al., 2005)	(Jereb & Roper, 2005; Dieuzeide, 1955; Sifner et al., 2005; Bello, 2019)	0	"common in Posidonia seagrass beds down to 35 m. Epibenthic, or mesobenthic, Sepiola rondeleti has been recorded from very shallow waters down to around 450 m." (Jereb & Roper, 2005)	(Jereb & Roper, 2005; Dieuzeide, 1955; Sifner et al., 2005; Bello, 2019)	2	"Sandy and muddy substrates, common in Posidonia seagrass beds down to 35 m. Epibenthic, or mesobenthic," (Jereb & Roper, 2005)	Jereb & Roper, 2005 Bello, 2019	51	63	63 N to 12 N (Jereb & Roper, 2005)	(Jereb & Roper, 2005)	12	63 N to 12 N (Jereb & Roper, 2005)	(Jereb & Roper, 2005)	1										547.9	"longevity estimated at 18 months." (Jereb & Roper, 2005)	(Jereb & Roper, 2005)	547.9	"longevity estimated at 18 months." (Jereb & Roper, 2005)	(Jereb & Roper, 2005)							NA	0
Sepioteuthis sepioidea	Sepioteuthis sepioidea	100	similar depths to S. officinalis in Bermuda, 10-100m, "its exact distribution is unknown" (Boycott 1965)	(Cairns, 1976; Jereb & Roper, 2010; Haimovici et al., 1989; Boycott 1965; Anchietta et al. 2007)	0	"It occurs at depths of 0 to 20 m, mostly 3 to 7 m." (Jereb & Roper, 2010)	(Cairns, 1976; Jereb & Roper, 2010; Haimovici et al., 1989; Boycott 1965; Anchietta et al. 2007)	2	**edge case** JM: should maybe be pelagic. "S. sepioidea is a shallow water, inshore species most common in waters of 3-7 m depth, although divers have reported it from 20 m (LaRoe, 1967)" (Cairns, 1976)	(Cairns, 1976)	41	28	28 N to 13 S (Jereb & Roper, 2010) even though "A single record from the waters off Woods Hole, Massachussets (41°32’N, 70°41’W; Mercer, 1970b), conspicuously far from the normal northern distribution limit of the species, was explained as an example of transportation by the Gulf Stream. A single record from southeastern Brazil waters off Buzios (23°47’S; 45°10’W) also exists (Begossi and Duarte,…	(Jereb & Roper, 2010)	-13	28 N to 13 S (Jereb & Roper, 2010) even though "A single record from the waters off Woods Hole, Massachussets (41°32’N, 70°41’W; Mercer, 1970b), conspicuously far from the normal northern distribution limit of the species, was explained as an example of transportation by the Gulf Stream. A single record from southeastern Brazil waters off Buzios (23°47’S; 45°10’W) also exists (Begossi and Duarte,…	(Jereb & Roper, 2010)	1										487	Life span: 12-16 months (Mather, 2016)	(LaRoe 1971; Mather, 2016)	365.3	~1 year lifespan (LaRoe 1971)	(LaRoe 1971; Mather, 2016)	182.6	based on specimens raised in lab: "From the growth and maturity data here, it appears that Sepioteuthis sepioidea, at least, is mature and can reproduce at an age of 6 months" (LaRoe, 1971)	(LaRoe, 1971)	182.6	based on specimens raised in lab: "From the growth and maturity data here, it appears that Sepioteuthis sepioidea, at least, is mature and can reproduce at an age of 6 months" (LaRoe, 1971)	(LaRoe, 1971)	6	5	1	"Moynihan and Rodaniche (1982) described how Sepioteuthis sepioidea mimics sargassum weed as it hunts. This involves the individual making the appropriate locomotor, postural, textural and chromatic adjustments, and also associating itself with clumps of weed, from which it can dart out at prey and to which it will subsequently return (Fig. 4.llb; see also §4.4.l)." (Hanlon & Messenger, 2018, p. …	Hanlon & Messenger, 2018, p. 85 Hanlon & Messenger, 2018, p. 89	1	"The loliginid squid Sepioteuthis sepioidea wave their dorsal arm pairs from side to side before attacking prey, which may indicate hypno_x0002_tizing or luring." (Hoving et al 2013)	Hoving et al 2013 Hanlon & Messenger, 2018, p. 83
Spirula spirula	Spirula spirula	2000	"dependent on bottom depths between 1000-2000 m (Bruun, 1943, 1955)." (Cairns, 1976)	(Lukeneder et al., 2008; Cairns, 1976; Cairns, 1976; Jereb & Roper, 2005; Voss, 1956; Mutvei, 2017; Lukeneder, 2016; Ohkouchi et al., 2013; Price et al., 2009; Lukeneder et al., 2008; Denton & Gilpin-Brown, 1971; Clarke, 1986; Lindsay et al. 2020; Roper & Young, 1975)	200	"Bruun (1943) placed the lower limit of distribution at 1750 m, the pressure at which the shell would implode , and considered that eggs were deposited on the bottom, explaining the abundance of captures near continental slopes and island shelves. He gave the vertical ranges as 200-1750 m. " (Cairns, 1976)	(Lukeneder et al., 2008; Cairns, 1976; Cairns, 1976; Jereb & Roper, 2005; Voss, 1956; Mutvei, 2017; Lukeneder, 2016; Ohkouchi et al., 2013; Price et al., 2009; Lukeneder et al., 2008; Denton & Gilpin-Brown, 1971; Clarke, 1986; Lindsay et al. 2020; Roper & Young, 1975)	1	"It has not been observed or ﬁlmed in its habitat, but is presumed to inhabit mesopelagic (550–1,000 m deep) waters of tropical and subtropical Atlantic and Indo-West Paciﬁc regions (Norman 2,000). The species is thought to live in groups and exhibits diel vertical migration, based on evidence using sampling with a closing net (Clarke 1969). During the day, it stays at 550–1,000 m depth and then …	Ohkouchi et al., 2013	95	53	53 N to 42 S (Jereb & Roper, 2005) although "Spirula spirula is a tropical and subtropical ocean species, and its shells have been found on the shores of Canada at 69.75°N (Mercer 1969). This is the same phenomenon as when cuttlebones are washed ashore far from the known range of sepiids (Nesis 1987b): their gas-filled shells float and drift on oceanic currents after the animal has died." (Xavier…	(Jereb & Roper, 2005)	-42	53 N to 42 S (Jereb & Roper, 2005)	(Jereb & Roper, 2005)	4				1	Depth migration: 800–1000 for juveniles and 400-600 in later ontogenetic stages (Lukeneder et al., 2008:178)	(Jereb & Roper, 2005; Lukeneder et al., 2008:178; Mutvei, 2017; Ohkouchi et al., 2013; Price et al., 2009; Lukeneder et al., 2008; Warnke et al., 2010)	1	"This is a mesopelagic species, inhabiting from 600 to 700 m during the day and found in depths less than 300 m at night. The capture of young at depths between 1 000 and 1 750 m suggests that females possibly lay eggs on the bottom of continental slopes" (Jereb & Roper, 2005)	(Jereb & Roper, 2005; Ohkouchi et al., 2013; Price et al., 2009; Lukeneder et al., 2008; Warnke et al., 2010)	608.8	"the life span is estimated to be about 18 to 20 months." (Jereb & Roper, 2005)	(Jereb & Roper, 2005; Price et al., 2009; Lukeneder, 2016; ; Clarke, 1970; Hoffmann et al., 2018)	365.3	"Based on size distribution within a popula- tion, Clarke (1970) and Nesis (1987) speculated about the life span of Spirula ranging between 12 and 20 months, which is similar to the majority of coleoids." (Hoffmann et al., 2018)	(Jereb & Roper, 2005; Price et al., 2009; Lukeneder, 2016; ; Clarke, 1970; Hoffmann et al., 2018)	456.6	"The species attains sexual maturity at about 30 mm mantle length (after 12 to 15 months of life)," (Jereb & Roper, 2005)	(Jereb & Roper, 2005; Price et al., 2009)	365.3	"The species attains sexual maturity at about 30 mm mantle length (after 12 to 15 months of life)," (Jereb & Roper, 2005)	(Jereb & Roper, 2005; Price et al., 2009)	NA	0
Taonius pavo	Taonius pavo	4000	caught between 380-609m in Mediterranean. "The species shows an ontogenetic migration to the deeper waters, as the paralarvae live at depths of 300-400 m, juveniles at 600-650 m and adults deeper than 700 m (Lu & Roper, 1979). Moreno et al. (2009) collected eleven paralarvae ranging between 2.5 and 15.6 mm ML within the top 200 m of the water column, between depths of over 800 to 4000 m in the no…	(Jereb & Roper, 2010; Quetglas et al. 2013)	0	caught between 380-609m in Mediterranean. "The species shows an ontogenetic migration to the deeper waters, as the paralarvae live at depths of 300-400 m, juveniles at 600-650 m and adults deeper than 700 m (Lu & Roper, 1979). Moreno et al. (2009) collected eleven paralarvae ranging between 2.5 and 15.6 mm ML within the top 200 m of the water column, between depths of over 800 to 4000 m in the no…	(Jereb & Roper, 2010; Quetglas et al. 2013)	1	"Taonius pavo was dominant in the midwater tows (n = 236) and 50.6% of all midwater tows contained the species. Three mid-sized specimens (185–215 mm ML) were collected in the bottom tows. Taonius pavo was present in every year sampled, but abundance spiked in 2012, where 117 specimens were collected in 26 tows, with 18 specimens collected in a single tow (PC1205-27). Size ranges were generally s…	Shea et al. 2017	85	45	45 N to 40 S (Jereb & Roper, 2010)	(Jereb & Roper, 2010)	-40	"Its main range in the Southern Hemisphere spans 30-40 S" (Imber 1978)	(Imber 1978)	3				1	"Vertical distribution extends from the upper 200 m for paralarvae to the mid-depths of 600 m for juveniles; ontogenetic descent continues until the mature adults occur at 2 000 m and deeper" (Jereb & Roper, 2010)	(Jereb & Roper, 2010; Shea et al. 2017)																NA	0
Teuthowenia megalops	Teuthowenia megalops	2700	"The vertical distribution ranges from about 40 m to nearly 2 700 m with evidence of both significant ontogenetic descent as well as some diel vertical movement. Juveniles, subadults and adults inhabit waters where bottom depth exceeds 1 000 m. " (Jereb & Roper, 2010)	(Jereb & Roper, 2010; Boyle, 1983; Vecchione & Roper, 1991, p. 437)	40	"The vertical distribution ranges from about 40 m to nearly 2 700 m with evidence of both significant ontogenetic descent as well as some diel vertical movement. Juveniles, subadults and adults inhabit waters where bottom depth exceeds 1 000 m. " (Jereb & Roper, 2010)	(Jereb & Roper, 2010; Boyle, 1983; Vecchione & Roper, 1991, p. 437)	1	"lives in epipelagic, mesopelagic and bathypelagic zones, following the general cranchiid pattern of ontogenetic descent. By full growth, animals have descended into the bathypelagic zone beyond 2 000 m depth, where maturation and mating occur." (Jereb & Roper, 2010)	Jereb & Roper, 2010	43	74	"Up to 70°N in the Baffin Sea, to 66°N in the Denmark Strait and to 63°N in the Norwegian Sea; recently found in the eastern Greenland Sea about 74°N" (Xavier et al., 2018)	(Xavier et al., 2018)	31	31 N to 66 N (Jereb & Roper, 2010)	(Jereb & Roper, 2010)	3				1	"The vertical distribution ranges from about 40 m to nearly 2 700 m with evidence of both significant ontogenetic descent as well as some diel vertical movement. Juveniles, subadults and adults inhabit waters where bottom depth exceeds 1 000 m. " (Jereb & Roper, 2010)	(Jereb & Roper, 2010)	1	"The vertical distribution ranges from about 40 m to nearly 2 700 m with evidence of both significant ontogenetic descent as well as some diel vertical movement. Juveniles, subadults and adults inhabit waters where bottom depth exceeds 1 000 m. " (Jereb & Roper, 2010)	(Jereb & Roper, 2010)	1095.8	2-3 years (Nixon in Boyle (1983), p. 247)	(Nixon in Boyle (1983), p. 247)	730.5	2-3 years (Nixon in Boyle (1983), p. 247)	(Nixon in Boyle (1983), p. 247)							NA	0
Tremoctopus violaceus	Tremoctopus violaceus	250	"Observed at the surface at night but may undergo small diel vertical migrations. Juveniles have been collected at depths ranging from 0 to 250 m." (Jereb et al., 2014)	(Jereb et al., 2014; Young et al. 1998)	0	"Observed at the surface at night but may undergo small diel vertical migrations. Juveniles have been collected at depths ranging from 0 to 250 m." (Jereb et al., 2014)	(Jereb et al., 2014; Young et al. 1998)	1	"epipelagic species" (Laptikhovsky & Salman, 2002)	Haimovici et al., 1989; Laptikhovsky & Salman, 2002	76	40	40 N to 36 S (Jereb et al., 2014)	(Jereb et al., 2014)	-36	40 N to 36 S (Jereb et al., 2014)	(Jereb et al., 2014)	1	1	"The present is the first Adriatic record of Tremoctopus violaceus since 1936 (Lane, 1974). The find of this pelagic octopod in the Adriatic in late summer may depend on the hydrological properties of the sea. In fact, blanket octopus occurrence in some areas of the Mediterranean seems to be linked to the warming up of the waters (Wirz, 1958; Biagi & Bertozzi, 1992)." (Bello 1993)	(Bello 1993; Tubino et al. 2010)				1	"Observed at the surface at night but may undergo small diel vertical migrations. Juveniles have been collected at depths ranging from 0 to 250 m." (Jereb et al., 2014)	(Jereb et al., 2014)	730.5	"The life cycle is about 2 years." (Jereb & Roper, 2010)	(Jereb & Roper, 2010)	730.5	"The life cycle is about 2 years." (Jereb & Roper, 2010)	(Jereb & Roper, 2010)							2	2
Vampyroteuthis infernalis	Vampyroteuthis infernalis	3300	"The vertical distribution of V infernalis covers meso- and bathypelagic zones from 600 to 3300 m depth" (Golikov et al., 2019)	(Cairns, 1976; Shea et al. 2017; Timme et al., 2020; Judkins & Vecchione, 2020; Jereb et al., 2014; Golikov et al., 2019; Hoving et al., 2015; Bower et al., 2006; Robison et al., 2003; Robison et al., 2003; Young, 1972; Norman and Reid 2000 - Book, p19; Norman and Reid 2000 - Book, p50; Vecchione & Roper, 1991, p. 437; Roper & Young 1975; Roper & Young 1975; Seibel et al., 1997; Hoving & Robison,…	200	"Among 157 Vampyroteuthis infernalis individuals, the majority were below 600 m both day and night (4–135 mm ML). Two individuals (ML = 5 mm, 7 mm) were found between 200 and 600 m. We do not believe that this depth layer is characteristic of juveniles as over 30 individuals of similar MLs found between 600 and 1500 m. Vampires are non-migrators and do not appear to exhibit an ontogenic shift dur…	(Cairns, 1976; Shea et al. 2017; Timme et al., 2020; Judkins & Vecchione, 2020; Jereb et al., 2014; Golikov et al., 2019; Hoving et al., 2015; Bower et al., 2006; Robison et al., 2003; Robison et al., 2003; Young, 1972; Norman and Reid 2000 - Book, p19; Norman and Reid 2000 - Book, p50; Vecchione & Roper, 1991, p. 437; Roper & Young 1975; Roper & Young 1975; Seibel et al., 1997; Hoving & Robison,…	1	"a mid-water species" (Jereb et al., 2014)	Jereb et al., 2014	96	61	"Our specimen from the Mid-Atlantic Ridge (61.5°N, 30.4°W; 11 - 1; Supplementary Table 1) represents the current northernmost record ofthe species. " (Golikov et al., 2019)	(Golikov et al., 2019)	-35	"between approximately 35°N and 35°S. " (Jereb et al., 2014)	(Jereb et al., 2014)	4	0	"Vampires are non-migrators and do not appear to exhibit an ontogenic shift during their life history" (Judkins & Vecchione, 2020)	(Judkins & Vecchione, 2020)	0	"A signiﬁcant ontogenetic increase of 𝛿^13C in V infernalis, coupled with lack of signiﬁcant depth-related trends, suggests that there are no ontogenetic depth preferences in V infernalis." (Golikov et al., 2019)	(Golikov et al., 2019)				2922	"If we assume 38–100 spawning events (as in our most advanced female), the duration of the adult stage is at least 3–8 years in this specimen, with the total lifespan exceeding these numbers" (Hoving et al., 2015)	(Hoving et al., 2015)	1095.8	"If we assume 38–100 spawning events (as in our most advanced female), the duration of the adult stage is at least 3–8 years in this specimen, with the total lifespan exceeding these numbers" (Hoving et al., 2015)	(Hoving et al., 2015)							2	2
Vitreledonella richardi	Vitreledonella richardi	2005	"2005 m" (Sajikumar et al., 2016)	(Jereb et al., 2014; Sajikumar et al., 2016; Land 1992; Norman and Reid 2000 - Book, p53; Clarke, 1986; Vecchione & Roper, 1991, p. 438)	0	"Has been caught in trawl nets in all oceans of the world from surface waters to over 2 kilometres deep" (Norman and Reid 2000 - Book, p53)	(Jereb et al., 2014; Sajikumar et al., 2016; Land 1992; Norman and Reid 2000 - Book, p53; Clarke, 1986; Vecchione & Roper, 1991, p. 438)	1	"Depth range from near the surface to at least 1 000 m, typically over deep water (beyond continental shelf)" (Jereb et al., 2014)	Jereb et al., 2014	130	70	70 N to 60 S (Jereb et al., 2014)	(Jereb et al., 2014)	-60	70 N to 60 S (Jereb et al., 2014)	(Jereb et al., 2014)	4				1	possible ontogenetic "Small specimens of less than 20mm ML are found between 50 and 300 m, and larger animals in depths of 100-l000m [Clarke and Lu 1974, Land 1992']." (Nixon & Young 2003)	(Nixon & Young 2003)																NA	0
Abralia veranyi	Abralia veranyi	1000	"depth 30-1000 m" (Vafidis et al 2008)	(Vafidis et al 2008	0	"Depths of capture have ranged between the surface and 550 m." (Cairns, 1976)	Cairns, 1976	1	"At bottom in bathyal and in midwater above slopes, occasionally to surface (night time); absent in the open ocean far from the slopes and slope waters." (Jereb & Roper, 2010)	Jereb & Roper, 2010	44	38	MessiNA"Mediterranean Sea, off Messina, Italy; Atlantic Ocean. Tropical and subtropical western and eastern Atlantic Ocean, from northeastern United States to the Gulf of Mexico and Suriname; from Mediterranean Sea to Madeira." (Jereb & Roper, 2010)	(Jereb & Roper, 2010)	-6	Congo River "A. veranyi has been reported from the Mediterranean and both sides of the Atlantic from the Bay of Funchal, Madeira, to off the Congo River in the Eastern Atlantic, and in the Western At_x0002_lantic in the Gulf of Mexico, off Cuba and off Key West (Voss, 1956a). " (Cairns 1976)	(Cairns 1976)	2							1	" Our study has shown that the cephalopods A. veranyi feed between dusk and dawn in the epipelagic zone (0–200 m depth), pointing to the possibility that these species play a key role in the oceanic food web (Clarke, 1996; Ariza, 2015) and in the sequestration of carbon. We found that individuals of both species exhibited greater stomach fullness during nighttime hours compared with daytime hours…	(Guerra-Marrero et al 2020) (Jereb & Roper, 2010)													NA	0
Rossia macrosoma	Rossia macrosoma	900	"It has been reported at depths ranging between 32 and 900 m, caught more frequently on upper slopes. It has been found in the Aegean Sea and the Ionian Sea, at depths between 72 and 700 m. Mature individuals of both sexes are distributed mainly on upper slopes whereas younger individuals are mainly found on the lower shelf (LEFKADITOU & KASPIRIS, 2004; ROSA et al., 2006)." (Katsanevakis et al 20…	Katsanevakis et al 2008	32	"It has been reported at depths ranging between 32 and 900 m, caught more frequently on upper slopes. It has been found in the Aegean Sea and the Ionian Sea, at depths between 72 and 700 m. Mature individuals of both sexes are distributed mainly on upper slopes whereas younger individuals are mainly found on the lower shelf (LEFKADITOU & KASPIRIS, 2004; ROSA et al., 2006)." (Katsanevakis et al 20…	Katsanevakis et al 2008	2	"Sandy and muddy substrate. Demersal" (Jereb & Roper, 2005)	Jereb & Roper, 2005	58	70	70 N to 12 N (Jereb & Roper, 2005)	(Jereb & Roper, 2005) (Xavier et al., 2018) (Katsanevakis et al 2008)	12	70 N to 12 N (Jereb & Roper, 2005)	(Jereb & Roper, 2005)	4	1	"In the western Mediterranean Rossia macrosoma carries out seasonal migrations between deeper offshore waters in winter and shallower coastal zones for the rest of the year. This migration is partitioned by size such that the largest individuals arrive first in spring, followed by smaller animals in summer." (Jereb & Roper, 2005)	(Jereb & Roper, 2005)	1	"In the western Mediterranean Rossia macrosoma carries out seasonal migrations between deeper offshore waters in winter and shallower coastal zones for the rest of the year. This migration is partitioned by size such that the largest individuals arrive first in spring, followed by smaller animals in summer." (Jereb & Roper, 2005)	(Jereb & Roper, 2005)				365.3	"Females grow larger than males, and longevity is about 12 months." (Jereb & Roper, 2005)	Jereb & Roper (2005)	365.3	"Females grow larger than males, and longevity is about 12 months." (Jereb & Roper, 2005)	Jereb & Roper (2005)	334.813	"Mature males, aged 7 to 8 months carry 85 to 100 spermatophores; females, 8 to 11 months, have about 120 to 150 eggs in their ovaries." (Jereb & Roper, 2005)	(Jereb & Roper, 2005)	213.063	"Mature males, aged 7 to 8 months carry 85 to 100 spermatophores; females, 8 to 11 months, have about 120 to 150 eggs in their ovaries." (Jereb & Roper, 2005)	(Jereb & Roper, 2005)	NA	0
Todarodes sagittatus	Todarodes sagittatus	2500	"They occur in both the open ocean and coastal waters, and from the surface to near‐bottom at depths up to 2500 m." (Pierce et al., 2010)	Pierce et al., 2010	0	"They occur in both the open ocean and coastal waters, and from the surface to near‐bottom at depths up to 2500 m." (Pierce et al., 2010)	Pierce et al., 2010	2	**edge case** opportunistic sampling over 5-years in NE Atlantic “results indicate that T. sagittatus is a common pelagic and bentho-pelagic species inhabiting deep water (>200 m) to the west of the British Isles particularly in northern areas in late summer and early autumn. All of the samples were caught in demersal trawls which may not be the most effective sampling gear, particularly since di…	Lordan et al. 2001; Cherel et al., 2009	90	77	About 77 N to 13 S (Jereb & Roper, 2010)	(Jereb & Roper, 2010) (Arkhipkin et al., 2015) (Xavier et al., 2018)	-13	"is found throughout the eastern Atlantic to ca. 40°W, and from the Arctic Ocean to ca. 13°S. The range includes the North Sea and the Mediterranean (Clarke, 1966; Zuev et al., 1976; Roper et al., 1984)." (Pierce et al., 2010)	(Pierce et al., 2010) (Jereb & Roper, 2010) (Arkhipkin et al., 2015)	2	1	"sagittatus undergoes important trophic and ontogenetic migrations in the North Atlantic Ocean. In early summer large schools appear off the south and southwest coast of Iceland, the Faeroe Islands, Norway and, in some years, Scotland, where they remain until the beginning of winter. Coastal strandings of great numbers of squid are relatively common during this period. As winter arrives, the squi…	(Jereb & Roper, 2010)	1	“One of the main factors affecting growth is temperature but its importance on T. sagittatus would be minimized because, apart from living in a wide depth range both in the Mediterranean and in west Sahara, the squid makes diel vertical movements and also ontogenetic migrations to deeper waters.” (Quetglas & Morales-Nin 2004)	(Quetglas & Morales-Nin 2004) (Jereb & Roper, 2010)	1	"sagittatus is known to carry out diel vertical migrations between the surface and near-surface waters at night and in proximity to bottom waters during the day. However, night catches in deeper waters indicate that a portion of the population may not adhere to this general pattern." (Jereb & Roper, 2010)	(Jereb & Roper, 2010) (Arkhipkin et al., 2015)	426.125	"Prior to statolith studies, individuals >50 cm were believed to be at least 2 years old (Nesis, 1982/1987), but most recent studies based on statolith increments have sug- gested a longevity of not more than 14 months for individuals reaching up to 47 cm ML (Rosenberg et al., 1981; Wiborg et al., 1982; Arkhipkin et al., 1999; Lordan et al., 2001b; Quetglas and Morales-Nin, 2004; Potoschi et al.,…	(Arkhipkin et al., 2015; Jereb et al, 2015)	365.25	"Most individuals probably live 12–14 months, but the lifespan of the largest individuals may approach 2 years." (Jereb et al., 2015)	(Arkhipkin et al., 2015; Jereb et al, 2015)	262	"The maximal age of mature females was 262 d (32 cm ML) and 260 d (34.5 cm), that of mature male was 231 d (21 cm ML)"(Nigmatullin et al. 2002)	(Arkhipkin et al.1999; Nigmatullin et al. 2002)	170	“The oldest mature female (319 mm ML, 670 g BW, age 262 d) was about a month older than the oldest mature male (201mm ML, 220 g BW, age 231d). The largest specimen (a female of 345 mm ML and 810 g BW) was 260-d old...Males started maturing at ages 170-180 d...At ages 220^230 d, about 75% of males were mature. However, about a ¢fth of males were still immature at these ages, indicating a wide age …	(Arkhipkin et al.1999)	NA	0
Ancistroteuthis lichtensteinii	Ancistroteuthis lichtensteinii	1270	"occurs in open warm-temperate waters from the surface to about 250 m depth; open net records to 1270 m bottom depth (Jereb & Roper, 2010)	Jereb & Roper, 2010	0	"800–0m" (Bolstad 2010)	Bolstad 2010	1	"an epipelagic, mesopelagic to benthi-bathyal species that occurs in open warm-temperate waters" (Jereb & Roper, 2010)	Jereb & Roper, 2010	115	60	"North Atlantic, primarily 20–60°N, including Mediterranean Sea" (Bolstad 2010)	(Jereb & Roper, 2010)(Salman et al. 2002)	-55	45 N to 55 S (Jereb & Roper, 2010)	(Jereb & Roper, 2010)	4	1	“Based on the results of the study it can be assumed that only paralarvae and juvenile stages of A. lichtensteinii, driven by currents and water masses from the Mediterranean, appear in areas of the South Adriatic Pit. This early stages are probably driven from the Levantine basin through Otranto Straits to the Adriatic Sea by currents carrying water masses of the surface and intermediate layer L…	(Sifner et al. 2018)				1	"their vertical distribution demonstrate that this species displays vertical migration at least during their early life stages" (Roura et al., 2019)	(Roura et al., 2019)		southern Adriatic Sea “The life span of A. lichtensteinii was not possible to assess due to the lack of the mature specimens in the sample, but it was found that the oldest individual was approximately 6 months old (178 days) and its mantle length was only 106 mm…When taking into consideration that this species reaches maximum mantle length of 300 mm, that males mature at about 200 mm ML (Kuboder…	(Sifner et al. 2018)		southern Adriatic Sea “The life span of A. lichtensteinii was not possible to assess due to the lack of the mature specimens in the sample, but it was found that the oldest individual was approximately 6 months old (178 days) and its mantle length was only 106 mm…When taking into consideration that this species reaches maximum mantle length of 300 mm, that males mature at about 200 mm ML (Kuboder…	(Sifner et al. 2018)							NA	0
Sepiola affinis	Sepiola affinis	178	"Depth range from 20 to 178 m" (Jereb & Roper, 2005)	Jereb & Roper, 2005	20	"Depth range from 20 to 178 m" (Jereb & Roper, 2005)	Jereb & Roper, 2005	2	"mostly on sandy or sandy-muddy substrates" (Jereb & Roper, 2005)	Jereb & Roper, 2005	10	45	45 N to 35 N	(Jereb & Roper, 2005)	35	45 N to 35 N	(Jereb & Roper, 2005)	1																						2	2	1	"Boletzky and Boletzky (1970) described how Sepiola aflinis rise out of the substrate and strike passing prey" (Hanlon & Messenger, 2018, p. 82)	Hanlon & Messenger, 2018, p. 82
Sepiola robusta	Sepiola robusta	498	"Depth range from 26 to 498 m." (Jereb & Roper, 2005)	Jereb & Roper, 2005	26	"Depth range from 26 to 498 m." (Jereb & Roper, 2005)	Jereb & Roper, 2005	2	"Outer shelf." (Jereb & Roper, 2005)	Jereb & Roper, 2005	15	45	45 N to 30 N (Jereb & Roper, 2005)	(Jereb & Roper, 2005)	30	45 N to 30 N (Jereb & Roper, 2005)	(Jereb & Roper, 2005) (Salman et al. 1998)	1										273.938	"The normal life cycle of Sepiola robusta lasts between 6 and 9 months" (Boyle, 1983).	(Boyle, 1983)	182.625	"The normal life cycle of Sepiola robusta lasts between 6 and 9 months" (Boyle, 1983).	(Boyle, 1983)							1	1
Sepia elegans	Sepia elegans	600	"It is common in Hellenic seas where it has been reported at depths of between 20 and 600 m." (Katsanevakis et al 2008)	Katsanevakis et al 2008	20	"It is common in Hellenic seas where it has been reported at depths of between 20 and 600 m." (Katsanevakis et al 2008)	Katsanevakis et al 2008	2	" living on sandy and sandy – muddy bottoms " (Pierce et al., 2010)	Pierce et al., 2010 Jereb et al., 2015 Guerra & Castro 1989	81	60	From 60 N to 15 S. (Jereb & Roper, 2005)	(Jereb & Roper, 2005)	-21	"extends through the eastern Atlantic from western Scotland in the north to Namibia (21S) in the south and is present throughout the Mediterranean Sea (Jereb and Roper, 2005)" (Pierce et al., 2010) but see ""Floating cuttlebones may enter the eastern side of the North Sea and be found stranded on the Belgian and Dutch coasts (Adam, 1933); however, live S. elegans have never been found in the Nor…	(Pierce et al., 2010) (Jereb & Roper, 2005)	1	1	"A spring–summer migration of the whole population to coastal spawning grounds (40– 70 m depth) has been described for the species in the western Mediterranean (Man- gold-Wirz, 1963a; Guerra, 1992), and similar displacements have been observed in the Tyrrhenian Sea (off the Tuscany coast; Belcari, 1999a). However, this migratory pattern does not seem to be displayed in other areas, such as the Rí…	(Jereb et al., 2015) (Sánchez et al. 1998)	1	Yes: "It spends the winter in deep water (200–400 m), then migrates into the shallows in spring and summer to spawn." (Jereb & Roper, 2005)	Jereb & Roper, 2005)				578.312	"Lifespan ranges between 12 and 19 months." (Pierce et al., 2010)	(Pierce et al., 2010; Jereb & Roper, 2005; Jereb et al., 2015)	365.25	"Lifespan ranges between 12 and 19 months." (Pierce et al., 2010)	(Pierce et al., 2010; Jereb & Roper, 2005; Jereb et al., 2015)	365.25	"Maturity is attained at about 1 year of age." (Jereb & Roper, 2005)	(Pierce et al., 2010; Jereb & Roper, 2005)	365.25	"Maturity is attained at about 1 year of age." (Jereb & Roper, 2005)	(Pierce et al., 2010; Jereb & Roper, 2005)	NA	0
Todaropsis eblanae	Todaropsis eblanae	850	"in depths between about 20 and 850 m." (Arkhipkin et al., 2015)	Arkhipkin et al., 2015	20	"in depths between about 20 and 850 m." (Arkhipkin et al., 2015)	Arkhipkin et al., 2015	2	**kept as benthic**. JM: maybe should classify as pelagic with rest of Ommastrephidae. "The lesser ﬂying squid is a medium-sized demersal species usually associated with sandy and muddy bottoms," (Arkhipkin et al., 2015). "Todaropsis eblanae (Ball, 1841) is an oceanic squid, which lives near the bottom on the shelf break. In the Mediterranean, it has been observed at depths between 200 and 600 m …	Arkhipkin et al., 2015 Lauria et al., 2016 Jereb & Roper, 2010 Pierce et al., 2010 Katsanevakis et al 2008; Robin et al. 2002	101	61	"The lesser ﬂying squid exhibits a very wide distribution, occurring in shelf waters of the Eastern Atlantic Ocean from 61 N to 36 S, as well as the Baltic Sea and the entire Mediterranean Sea. Its range extends as far north as that of T. sagittatus, beyond the north of Norway (Golikov et al., 2013). However, it also occurs in the western Indian Ocean, western Paciﬁc Ocean, South ChiNASea and Aus…	(Arkhipkin et al., 2015)	-40	"The geographical distribution is discontinuous. The species is known from the Mediterranean Sea, the eastern Atlantic from 61°N to 40°S, the southwestern Pacific, and the southwestern Indian Ocean off Australia" (Pierce et al., 2010)	(Katsanevakis et al 2008) (Pierce et al., 2010)	2	0	"The general distribution pattern of T. eblanae in the North Sea as derived from our studies – both in winter and in summer – confirms its preference for the central and northern parts of the North Sea. Todaropsis eblanae is probably the least mobile of the ommastrephid squids in terms of migratory habits, and it tends to behave like a neritic loliginid squid species (Roper et al. 2010)." (Oester…	(Oesterwind et al. 2015)	0	"Unlike other ommastrephid species, there is no evidence that T. eblanae regularly as- cends to the surface or approaches shorelines (Hastie et al., 2009a; Oesterwind et al., 2010), although it is occasionally caught in coastal waters (Hastie et al., 1994). It is prob- ably the least mobile of the ommastrephid squids in terms of migratory habits and is more likely to behave like neritic loliginid…	(Jereb et al., 2015)	0	"Unlike other ommastrephid species, there is no evidence that T. eblanae regularly as- cends to the surface or approaches shorelines (Hastie et al., 2009a; Oesterwind et al., 2010), although it is occasionally caught in coastal waters (Hastie et al., 1994). It is prob- ably the least mobile of the ommastrephid squids in terms of migratory habits and is more likely to behave like neritic loliginid…	(Jereb et al., 2015)	365.25	"The life cycle of T. eblanae is probably annual, because estimated values for the lifespan range from 7–8 months to 1 year." (Jereb et al., 2015)	(Arkhipkin et al., 2015; Jereb et al., 2015)	213.062	"The life cycle of T. eblanae is probably annual, because estimated values for the lifespan range from 7–8 months to 1 year." (Jereb et al., 2015)	(Arkhipkin et al., 2015; Jereb et al., 2015)							NA	0
Sepia plangon	Sepia plangon	83	"(1–83 m)" Chung et al., 2023	Chung et al., 2023 Jereb & Roper, 2005	1	"(1–83 m)" Chung et al., 2023	Chung et al., 2023 Jereb & Roper, 2005	2	Reef (Chung et al. 2023)	Chung et al. 2023	24	-10	10 S to 34 S (Jereb & Roper, 2005)	(Jereb & Roper, 2005)	-34	10 S to 34 S (Jereb & Roper, 2005)	(Jereb & Roper, 2005)	1										304.375	"In captive animals, the life cycle is less than 10 months." (Jereb & Roper, 2005)	(Jereb & Roper, 2005)	304.375	"In captive animals, the life cycle is less than 10 months." (Jereb & Roper, 2005)	(Jereb & Roper, 2005)							NA	0
Sepia orbignyana	Sepia orbignyana	770	"Its bathymetric range extends from a few meters down to middle slope, with its deepest record from a haul at 700-770 m in the southern Aegean Sea (MEDITS – International bottom trawl survey in the Mediterranean, unpublished data)." (Katsanevakis et al 2008)	Quetglas et al., 2000 Sifner et al., 2005 Jereb & Roper, 2005 Katsanevakis et al 2008	15	"from 15 to 570 m, and it is most abundant between 50 and 250 m." (Jereb & Roper, 2005)	Jereb & Roper, 2005	2	"Sepia orbignyaNAis a demersal species that lives mainly on sandy and sandy-muddy bottoms. [..] In the Sea of Marmara the species can occur in brackish waters" (Jereb & Roper, 2005)	Jereb & Roper, 2005 Pierce et al., 2010 Jereb et al., 2015	72	55	About 55 N to 17 S (Jereb & Roper, 2005)	(Jereb & Roper, 2005)	-17	"The pink cuttlefish, Sepia orbignyaNAFérus- sac in d’Orbigny, 1826, is found in the Northeast Atlantic and throughout the Med- iterranean (Nesis, 1982/1987; Roper et al., 1984; Guerra, 1992; Reid and Jereb, 2005) (Figure 8.2), although the northern limits of its distribution are unclear. It is reported in the Irish Sea and the English Channel (Nesis, 1982/87, Reid and Jereb, 2005), but it is not…	(Jereb et al., 2015) (Katsanevakis et al 2008)	1	0	"In the Mediterranean, males and females are usually found together throughout the year, and no onshore spawning migrations have been reported (Mangold-Wirz, 1963a; Jereb and Ragonese, 1991a; D’Onghia et al., 1992; Ciavaglia and Manfredi, 2009). " (Jereb et al., 2015)	(Jereb et al., 2015)							547.875	"Lifespan is estimated to be 12–18 months (Mangold-Wirz, 1963a), although preliminary estimates from analysis of length-frequency distributions suggested a longer life, i.e. ca. 3 years (Ragonese and Jereb, 1991). As in many cephalopods, length-frequency dis- tributions generally are polymodal, although it is difficult to identify microcohorts, and growth estimation by means of length-frequency m…	(Jereb et al., 2015)	365.25	"Lifespan is estimated to be 12–18 months (Mangold-Wirz, 1963a), although preliminary estimates from analysis of length-frequency distributions suggested a longer life, i.e. ca. 3 years (Ragonese and Jereb, 1991). As in many cephalopods, length-frequency dis- tributions generally are polymodal, although it is difficult to identify microcohorts, and growth estimation by means of length-frequency m…	(Jereb et al., 2015)	304.375	"Mature males, aged 6 or 7 months, carry about 100 spermatophores; females of 9 or 10 months of age, carry around 400 eggs." (Jereb & Roper, 2005)	(Jereb & Roper, 2005)	182.625	"Mature males, aged 6 or 7 months, carry about 100 spermatophores; females of 9 or 10 months of age, carry around 400 eggs." (Jereb & Roper, 2005)	(Jereb & Roper, 2005)	1	1
Illex coindetii	Illex coindetii	1100	"Occurs from the surface to about 1100 m" (Lauria et al., 2016)	Lauria et al., 2016 Vafidis et al 2008	0	"In the Mediterranean Sea I. coindetii has been recorded from surface waters to over 700 m (i.e., 776 m, South Aegean Sea; Lefkaditou et al., 2003), with highest densities found between 100–200 and 400–600 m (e.g., Tursi and D’Onghia, 1992; Jereb and Ragonese, 1995; Salman et al., 1997)" (Arkhipkin et al., 2015)	Arkhipkin et al., 2015	2	**edge case** JM Feb 28: definitely pelagic. "is pelagic and semi-demersal" (Salman et al., 2003). "Illex coindetii is the most common benthic ommastrephid squid exploited by bottom trawl in the Mediterranean Sea" (Lefkaditou et al. 2008)	Lefkaditou et al. 2008; Salman et al., 2003	80	60	Western Atlantic 5 N to 40 N and eastern Atlantic 20 S to 60 N (Arkhipkin et al., 2015)	(Arkhipkin et al., 2015)	-20	Western Atlantic 5 N to 40 N and eastern Atlantic 20 S to 60 N (Arkhipkin et al., 2015)	(Arkhipkin et al., 2015)	2	1	“It is suggested that Illex populations do not have any specific areas of aggregation during summer months. During fall and winter months, species growth rate increases and as a highly mobile and opportunistic species, they migrate offshore to take advantage of upwelling regions and associated plankton blooms (Boyle, 1983). Winter offshore upwelling events in the study area occur at locations aro…	(Valavanis et al. 2002) (Jereb & Roper, 2010)	1	"Juveniles and adults share the same depth ranges in some Mediterranean areas (Sanchez et al., 1998; Ceriola et al., 2006), though juveniles/small specimens show a major concentration in waters shallower than 200 m. Adults undergo vertical migrations from the bottom to the upper layers at night and seasonal migrations have been observed in the western and central Mediterranean waters (Mangold-Wir…	(Arkhipkin et al., 2015) (Salman, 2017)	1	"The species appears to be associated with the bottom during the day, dispersing into mid-depths at night" (Cairns, 1976)	(Cairns, 1976) Arkhipkin et al., 2015)	547.875	"Based on length frequency analyses, the maximum lifespan of I. coindetii from different geographic areas has been estimated to be 12–18 months, whereas direct age determi- nation by statolith reading has indicated lifespans as short as 6 months (Table 15.2). Length frequency distributions for cephalopod species of interest to fisheries are gen- erally polymodal, but it is difficult to identify m…	(Jereb et al., 2015)	182.625	"Based on length frequency analyses, the maximum lifespan of I. coindetii from different geographic areas has been estimated to be 12–18 months, whereas direct age determi- nation by statolith reading has indicated lifespans as short as 6 months (Table 15.2). Length frequency distributions for cephalopod species of interest to fisheries are gen- erally polymodal, but it is difficult to identify m…	(Jereb et al., 2015)	285	"Age at maturation varies between 120 and 271 d in males and between 120 and 285 d in females, depending on the geographic area and season considered (González et al., 1996a; Arkhipkin et al., 1998). Individuals of this species mature at a wide range of sizes. Although size at maturity shows some degree of geographic variation in both sexes (e.g. Arvanitidis et al., 2002; Hernández-García, 2002a)…	(Jereb et al., 2015)	120	"Age at maturation varies between 120 and 271 d in males and between 120 and 285 d in females, depending on the geographic area and season considered (González et al., 1996a; Arkhipkin et al., 1998). Individuals of this species mature at a wide range of sizes. Although size at maturity shows some degree of geographic variation in both sexes (e.g. Arvanitidis et al., 2002; Hernández-García, 2002a)…	(Jereb et al., 2015)	NA	0
Sepioteuthis lessoniana	Sepioteuthis lessoniana	100	"occurs from the surface to about 100 m depth throughout its area of distribution. " (Jereb & Roper, 2010)	Jereb & Roper, 2010 Arkhipkin et al., 2015 Iglesias et al., 2014 Elsevier, 2014 Pratoomchat et al., 2011	0	"occurs from the surface to about 100 m depth throughout its area of distribution. " (Jereb & Roper, 2010)	Jereb & Roper, 2010 Arkhipkin et al., 2015 Iglesias et al., 2014 Elsevier, 2014 Pratoomchat et al., 2011	2	**edge case** "In nature, S. lessoniana occurs inshore, near temperate rock reefs or coral reefs, and this may partially explain its adaptability to tanks (Segawa, 1987; Jackson, 1990)" (Lee et al., 1994). "Sepioteuthis lessoniana is a demersal neritic species that inhabits coral and rock reefs, seaweed, sea grass beds, and estuaries" (Nabhitabhata & Ikeda 2014)	Lee et al., 1994; Nabhitabhata & Ikeda 2014)	99	52	52 N to 47 S (Jereb & Roper, 2010)	Jereb & Roper, 2010)	-47	52 N to 47 S (Jereb & Roper, 2010)	Jereb & Roper, 2010)	1	1	"it consistently migrates inshore after winter to start mating and spawning in spring." (Jereb & Roper, 2010)	(Jereb & Roper, 2010) (Arkhipkin et al., 2015)				1	“The bigfin squid preferred medium level of brightness during the first 6 hrs and then gradually changed to prefer low level of brightness at night…interpreted as innate migration to greater depth. Hence, the brightness of substrata might be associated with visual discrimination of depth by the squid. Moreover, the degree of preference that lowered to nonsignificant difference during the nighttim…	Nabhitabhata & Nilaphat 2000 Segawa, 1995	365.25	"Early length frequency analysis and ﬁeld observations indicated a lifespan between 1 and 3 years for S. lessoniaNA(Jereb and Roper, 2006). However, rearing experiments and direct ageing techniques indicate a much shorter lifespan of » 6 months (Jackson and Moltschaniwskyj, 2002), with animals reaching sexual maturity between 110 and 140 days (Jereb and Roper, 2006). Signiﬁcant variation in growt…		182.625	"Early length frequency analysis and ﬁeld observations indicated a lifespan between 1 and 3 years for S. lessoniaNA(Jereb and Roper, 2006). However, rearing experiments and direct ageing techniques indicate a much shorter lifespan of » 6 months (Jackson and Moltschaniwskyj, 2002), with animals reaching sexual maturity between 110 and 140 days (Jereb and Roper, 2006). Signiﬁcant variation in growt…		140	"Early length frequency analysis and ﬁeld observations indicated a lifespan between 1 and 3 years for S. lessoniaNA(Jereb and Roper, 2006). However, rearing experiments and direct ageing techniques indicate a much shorter lifespan of » 6 months (Jackson and Moltschaniwskyj, 2002), with animals reaching sexual maturity between 110 and 140 days (Jereb and Roper, 2006). Signiﬁcant variation in growt…	(Arkhipkin et al., 2015)	110	"Early length frequency analysis and ﬁeld observations indicated a lifespan between 1 and 3 years for S. lessoniaNA(Jereb and Roper, 2006). However, rearing experiments and direct ageing techniques indicate a much shorter lifespan of » 6 months (Jackson and Moltschaniwskyj, 2002), with animals reaching sexual maturity between 110 and 140 days (Jereb and Roper, 2006). Signiﬁcant variation in growt…	(Arkhipkin et al., 2015)	2	1
[truncated: 304 more columns]
